# Supplementary material for: Phylogenetic analysis of museum specimens of houting Coregonus oxyrinchus shows the need for a revision of its extinct status
Source: BMC Ecol Evol. 2023 Sep 27;23:57. doi: 10.1186/s12862-023-02161-7 (PMC10523663; doi:10.1186/s12862-023-02161-7)
Supplement: Supplementary file 1 — Additional file 1: S.1. Sample origin and analysis results. For each sample, code used in this study, original reference code, type status, GenBank accession numbers, species characteristics, origin and analysis results are given, if available. 'NA' refers to data that is not available. [file 12862_2023_2161_MOESM1_ESM.xlsx]

## Sheet: sample origin and analysis res.
S.1 Sample origin and analysis results. For each sample, code used in this study, original reference code, type status, GenBank accession numbers, species characteristics, origin and analysis results are given, if available. 'NA' refers to data that is not available.
Name	Original Reference	Type status	GenBank accession numbers for ND3	GenBank accession numbers for cytB	Species name	Stadium	Gender	Length (mm)	origin	Location	longitude	latitude	Country	Month of purchase	Year of Purchase	Tissue	Preservation	DNA extraction succes	PCR cytb succes	PCR ND3 succes	sent in for sequencing	Sequence succes cytb + ND3	Present in Phylogenetic tree
FH3	NA	NA	OP723948	OP723977	C. oxyrinchus	Adult	Female	475	wild	Westeinderplassen	4.77263	52.3934	The Netherlands	5	2017	Pectoral muscle	Alcohol	yes	yes	yes	yes	no	no
FH4	NA	NA	OP723950	NA	C. oxyrinchus	Adult	Male	475	wild	Westeinderplassen	4.77263	52.3934	The Netherlands	5	2017	Pectoral muscle	Alcohol	yes	no	yes	yes	no	no
FH5	NA	NA	NA	OP723958	C. oxyrinchus	Adult	Female	475	wild	Westeinderplassen	4.77263	52.3934	The Netherlands	5	2017	Pectoral muscle	Alcohol	no	yes	yes	yes	no	no
FH14	NA	NA	NA	NA	C. lavaretus	Larvae	NA	10	Fish farm Ruhrverband Abteilung Flussgebietsmanagement - Fischwirtschaft / Fischökologie -Seestraße 48, 59519 Möhnesee Mohnesee	Mohnesee	8.13717	51.4919	Germany	3	2017	Complete larvae	Alcohol	yes	yes	yes	no	NA	no
FH16	NA	NA	NA	NA	C. lavaretus	Larvae	NA	10	Fish farm Ruhrverband Abteilung Flussgebietsmanagement - Fischwirtschaft / Fischökologie -Seestraße 48, 59519 Möhnesee Mohnesee	Mohnesee	8.13717	51.4919	Germany	3	2017	Complete larvae	Alcohol	yes	yes	yes	yes	no	no
FH17	NA	NA	NA	NA	C. lavaretus	Larvae	NA	10	Fish farm Ruhrverband Abteilung Flussgebietsmanagement - Fischwirtschaft / Fischökologie -Seestraße 48, 59519 Möhnesee Mohnesee	Mohnesee	8.13717	51.4919	Germany	3	2017	Complete larvae	Alcohol	yes	yes	yes	no	NA	no
FH18	NA	NA	NA	NA	C. lavaretus	Larvae	NA	10	Fish farm Ruhrverband Abteilung Flussgebietsmanagement - Fischwirtschaft / Fischökologie -Seestraße 48, 59519 Möhnesee Mohnesee	Mohnesee	8.13717	51.4919	Germany	3	2017	Complete larvae	Alcohol	yes	yes	yes	yes	no	no
FH19	NA	NA	NA	NA	C. lavaretus	Larvae	NA	10	Fish farm Ruhrverband Abteilung Flussgebietsmanagement - Fischwirtschaft / Fischökologie -Seestraße 48, 59519 Möhnesee Mohnesee	Mohnesee	8.13717	51.4919	Germany	3	2017	Complete larvae	Alcohol	yes	yes	yes	no	NA	no
FH21	NA	NA	NA	NA	C. lavaretus	Larvae	NA	10	Fish farm Ruhrverband Abteilung Flussgebietsmanagement - Fischwirtschaft / Fischökologie -Seestraße 48, 59519 Möhnesee Mohnesee	Mohnesee	8.13717	51.4919	Germany	3	2017	Complete larvae	Alcohol	yes	yes	yes	no	NA	no
FH22	NA	NA	NA	NA	C. lavaretus	Larvae	NA	10	Fish farm Ruhrverband Abteilung Flussgebietsmanagement - Fischwirtschaft / Fischökologie -Seestraße 48, 59519 Möhnesee Mohnesee	Mohnesee	8.13717	51.4919	Germany	3	2017	Complete larvae	Alcohol	yes	yes	yes	no	NA	no
FH23	NA	NA	NA	NA	C. lavaretus	Larvae	NA	10	Fish farm Ruhrverband Abteilung Flussgebietsmanagement - Fischwirtschaft / Fischökologie -Seestraße 48, 59519 Möhnesee Mohnesee	Mohnesee	8.13717	51.4919	Germany	3	2017	Complete larvae	Alcohol	yes	yes	yes	no	NA	no
FH24	NA	NA	NA	NA	C. lavaretus	Larvae	NA	10	Fish farm Ruhrverband Abteilung Flussgebietsmanagement - Fischwirtschaft / Fischökologie -Seestraße 48, 59519 Möhnesee Mohnesee	Mohnesee	8.13717	51.4919	Germany	3	2017	Complete larvae	Alcohol	yes	yes	yes	yes	no	no
FH25	NA	NA	NA	OP723975	C. lavaretus	Larvae	NA	10	Fish farm Ruhrverband Abteilung Flussgebietsmanagement - Fischwirtschaft / Fischökologie -Seestraße 48, 59519 Möhnesee Mohnesee	Mohnesee	8.13717	51.4919	Germany	3	2017	Complete larvae	Alcohol	no	yes	yes	yes	no	no
FH26	NA	NA	NA	NA	C. lavaretus	Larvae	NA	10	Fish farm Ruhrverband Abteilung Flussgebietsmanagement - Fischwirtschaft / Fischökologie -Seestraße 48, 59519 Möhnesee Mohnesee	Mohnesee	8.13717	51.4919	Germany	3	2017	Complete larvae	Alcohol	yes	yes	yes	no	NA	no
FH27	NA	NA	NA	NA	C. lavaretus	Larvae	NA	10	Fish farm Ruhrverband Abteilung Flussgebietsmanagement - Fischwirtschaft / Fischökologie -Seestraße 48, 59519 Möhnesee Mohnesee	Mohnesee	8.13717	51.4919	Germany	3	2017	Complete larvae	Alcohol	yes	yes	yes	no	NA	no
FH28	NA	NA	NA	NA	C. lavaretus	Larvae	NA	10	Fish farm Ruhrverband Abteilung Flussgebietsmanagement - Fischwirtschaft / Fischökologie -Seestraße 48, 59519 Möhnesee Mohnesee	Mohnesee	8.13717	51.4919	Germany	3	2017	Complete larvae	Alcohol	yes	yes	yes	no	NA	no
FH29	NA	NA	NA	NA	C. lavaretus	Larvae	NA	10	Fish farm Ruhrverband Abteilung Flussgebietsmanagement - Fischwirtschaft / Fischökologie -Seestraße 48, 59519 Möhnesee Mohnesee	Mohnesee	8.13717	51.4919	Germany	3	2017	Complete larvae	Alcohol	yes	yes	yes	yes	no	no
FH30	NA	NA	NA	NA	C. lavaretus	Larvae	NA	10	Fish farm Ruhrverband Abteilung Flussgebietsmanagement - Fischwirtschaft / Fischökologie -Seestraße 48, 59519 Möhnesee Mohnesee	Mohnesee	8.13717	51.4919	Germany	3	2017	Complete larvae	Alcohol	yes	yes	yes	no	NA	no
FH31	NA	NA	NA	NA	C. lavaretus	Larvae	NA	10	Fish farm Ruhrverband Abteilung Flussgebietsmanagement - Fischwirtschaft / Fischökologie -Seestraße 48, 59519 Möhnesee Mohnesee	Mohnesee	8.13717	51.4919	Germany	3	2017	Complete larvae	Alcohol	yes	yes	yes	no	NA	no
FH32	NA	NA	OP723955	OP723957	C. lavaretus	Larvae	NA	10	Fish farm Ruhrverband Abteilung Flussgebietsmanagement - Fischwirtschaft / Fischökologie -Seestraße 48, 59519 Möhnesee Mohnesee	Mohnesee	8.13717	51.4919	Germany	3	2017	Complete larvae	Alcohol	yes	yes	yes	yes	yes	yes
FH36	NA	NA	NA	NA	C. oxyrinchus	Adult	NA	430	wild	Westeinderplassen	4.77263	52.3934	The Netherlands	10	2014	Pectoral fin	Alcohol	yes	no	yes	no	NA	no
FH38	NA	NA	NA	NA	C. oxyrinchus	Adult	NA	440	wild	Westeinderplassen	4.77263	52.3934	The Netherlands	10	2014	Pectoral fin	Alcohol	no	no	no	no	NA	no
FH44	NA	NA	NA	NA	C. oxyrinchus	Adult	NA	540	wild	Westeinderplassen	4.77263	52.3934	The Netherlands	10	2014	Pectoral fin	Alcohol	yes	yes	yes	yes	no	no
FH46	NA	NA	OP723951	OP723986	C. oxyrinchus	Adult	NA	480	wild	Westeinderplassen	4.77263	52.3934	The Netherlands	3	2017	Pectoral fin	Alcohol	yes	yes	yes	yes	yes	yes
FH47	NA	NA	NA	NA	C. oxyrinchus	Adult	NA	550	wild	Westeinderplassen	4.77263	52.3934	The Netherlands	3	2017	Pectoral fin	Alcohol	yes	yes	yes	yes	no	no
FH48	NA	NA	NA	NA	C. oxyrinchus	Adult	NA	470	wild	Westeinderplassen	4.77263	52.3934	The Netherlands	3	2017	Pectoral fin	Alcohol	yes	yes	no	yes	no	no
FH50	NA	NA	NA	NA	C. oxyrinchus	Adult	NA	500	wild	Westeinderplassen	4.77263	52.3934	The Netherlands	3	2017	Pectoral fin	Alcohol	no	no	no	no	NA	no
FH52	NA	NA	OP723930	OP723978	C. oxyrinchus	Adult	NA	460	wild	Westeinderplassen	4.77263	52.3934	The Netherlands	3	2017	Pectoral fin	Alcohol	yes	yes	yes	yes	yes	yes
FH53	NA	NA	NA	NA	C. oxyrinchus	Adult	NA	470	wild	Westeinderplassen	4.77263	52.3934	The Netherlands	3	2017	Pectoral fin	Alcohol	no	yes	yes	no	NA	no
FH54	NA	NA	NA	NA	C. oxyrinchus	Adult	NA	460	wild	Westeinderplassen	4.77263	52.3934	The Netherlands	3	2017	Pectoral fin	Alcohol	no	no	no	no	NA	no
FH55	NA	NA	NA	NA	C. oxyrinchus	Adult	NA	480	wild	Westeinderplassen	4.77263	52.3934	The Netherlands	3	2017	Pectoral fin	Alcohol	no	yes	yes	no	NA	no
FH57	NA	NA	OP723931	OP723979	C. oxyrinchus	Adult	NA	490	wild	Westeinderplassen	4.77263	52.3934	The Netherlands	3	2017	Pectoral fin	Alcohol	yes	yes	yes	yes	yes	yes
FH59	NA	NA	OP723932	OP723985	C. oxyrinchus	Adult	NA	530	wild	Westeinderplassen	4.77263	52.3934	The Netherlands	3	2017	Pectoral fin	Alcohol	yes	yes	yes	yes	yes	yes
FH60	NA	NA	NA	NA	C. oxyrinchus	Adult	NA	520	wild	Westeinderplassen	4.77263	52.3934	The Netherlands	3	2017	Pectoral fin	Alcohol	yes	no	no	no	NA	no
FH62	NA	NA	OP723952	OP723959	C. oxyrinchus	Adult	NA	500	wild	Westeinderplassen	4.77263	52.3934	The Netherlands	3	2017	Pectoral fin	Alcohol	yes	yes	yes	yes	yes	yes
FH64	NA	NA	NA	NA	C. oxyrinchus	Adult	NA	510	wild	Westeinderplassen	4.77263	52.3934	The Netherlands	3	2017	Pectoral fin	Alcohol	no	no	no	no	NA	no
FH66	NA	NA	NA	NA	C. oxyrinchus	Adult	NA	510	wild	Westeinderplassen	4.77263	52.3934	The Netherlands	3	2017	Pectoral fin	Alcohol	no	no	no	no	NA	no
FH68	NA	NA	NA	NA	C. oxyrinchus	Adult	NA	480	wild	Westeinderplassen	4.77263	52.3934	The Netherlands	3	2017	Pectoral fin	Alcohol	yes	yes	yes	yes	no	no
FH69	NA	NA	OP723953	OP723956	C. oxyrinchus	Adult	NA	440	wild	Westeinderplassen	4.77263	52.3934	The Netherlands	3	2017	Pectoral fin	Alcohol	yes	yes	yes	yes	yes	yes
FH70	NA	NA	OP723949	OP723976	C. oxyrinchus	Adult	NA	530	wild	Westeinderplassen	4.77263	52.3934	The Netherlands	3	2017	Pectoral fin	Alcohol	yes	yes	yes	yes	yes	yes
FH71	NA	NA	OP723954	OP723970	C. oxyrinchus	Adult	NA	460	wild	Halfweg	4.77263	52.3934	The Netherlands	11	2016	Pextoral fin	Alcohol	yes	yes	yes	yes	yes	yes
MH1	BMNH1908.4.28.2	NA	OP723928	OP723980	C. oxyrinchus	Adult	NA	NA	Museum	Lough Derg	-8.3066	52.9266	Ireland	NA	1908	Pectoral fin	Alcohol	no	yes	yes	yes	yes	yes
MH2	BMNH1907.6.24.8	NA	NA	NA	C. oxyrinchus	Adult	NA	NA	Museum	Lough Ree	-7.95504	53.5601	Ireland	NA	1907	Pectoral fin	Alcohol	no	no	no	no	NA	no
MH3	BMNH1878.1.15.2	NA	OP723941	OP723965	C. oxyrinchus	Adult	NA	NA	Museum	Mouth of the Dee	-3.22653	53.1435	United Kingdom	NA	1878	Pectoral fin	Alcohol	no	yes	yes	yes	no	no
MH4	BMNH1862.8.14.36-44	NA	OP723942	OP723966	C. oxyrinchus	Adult	NA	NA	Museum	Lough Neagh	-6.41952	54.6203	Ireland	NA	1862	Pectoral fin	Alcohol	no	yes	yes	yes	no	no
MH5	BMNH1853.3.16.1	NA	OP723943	OP723974	C. oxyrinchus	Adult	NA	NA	Museum	River Gotha	11.9102	57.6918	Sweden	NA	1853	Pectoral fin	Alcohol	no	yes	yes	yes	no	no
MH6	BMNH1865.3.4.1-2	NA	OP723944	OP723984	C. oxyrinchus	Adult	NA	NA	Museum	Ireland	-7.30907	53.7549	Ireland	NA	1865	Pectoral fin	Alcohol	no	yes	yes	yes	yes	yes
MH7	BMNH1908.4.28.1	NA	OP723945	OP723967	C. oxyrinchus	Adult	NA	NA	Museum	Lough Rea	-8.5648	53.1869	Ireland	NA	1908	Pectoral fin	Alcohol	no	yes	yes	yes	yes	yes
MH8	BMNH1892.2.27.29	NA	OP723946	OP723968	C. oxyrinchus	Adult	NA	NA	Museum	NA	NA	NA	NA	NA	1892	Pectoral fin	Alcohol	no	yes	yes	yes	yes	yes
MH9	BMNH2019.2.26.2	NA	OP723947	OP723969	C. oxyrinchus	Adult	NA	NA	Museum	Lough Derg	-8.3066	52.9266	Ireland	NA	1919	Pectoral fin	Alcohol	no	yes	yes	yes	yes	yes
MH10	BMNH1907.6.24.5-7	NA	NA	NA	C. oxyrinchus	Adult	NA	NA	Museum	Lough Ree	-7.95504	53.5601	Ireland	NA	1907	Pectoral fin	Alcohol	no	no	no	no	NA	no
MH11	BMNH1904.2.5.1-10	NA	OP723929	OP723960	C. oxyrinchus	Adult	NA	NA	Museum	Lough Neagh	-6.41952	54.6203	United Kingdom	NA	1904	Pectoral fin	Alcohol	no	yes	yes	yes	yes	yes
MH12	BMNH1904.2.5.1-1-	NA	OP723933	OP723961	C. oxyrinchus	Adult	NA	NA	Museum	Lough Neagh	-6.41952	54.6203	United Kingdom	NA	1904	Pectoral fin	Alcohol	no	yes	yes	yes	yes	yes
MH13	BMNH1927.12.29.11-14	NA	OP723934	OP723962	C. oxyrinchus	Adult	NA	NA	Museum	Lough Neagh	-6.41952	54.6203	United Kingdom	NA	1927	Pectoral fin	Alcohol	no	yes	yes	yes	yes	yes
MH14	BMNH1850.5.28.30-34	NA	OP723935	OP723963	C. oxyrinchus	Adult	NA	NA	Museum	NA	NA	NA	NA	NA	1850	Pectoral fin	Alcohol	no	yes	yes	yes	yes	yes
MH15	BMNH1889.2.1.4661	NA	OP723936	OP723972	C. oxyrinchus	Adult	NA	NA	Museum	South Coast of England	-0.357846	50.8423	United Kingdom	NA	1889	Pectoral fin	Alcohol	no	yes	yes	yes	yes	yes
MH16	BMNH1903.11.20.1	NA	OP723937	OP723981	C. oxyrinchus	Adult	NA	NA	Museum	Grimsby Market, from off the coast of Holland	4.51703	51.8768	The Netherlands	NA	1903	Pectoral fin	Alcohol	no	yes	yes	yes	yes	yes
MH17	BMNH1844.11.11.15	NA	OP723938	OP723982	C. oxyrinchus	Adult	NA	NA	Museum	Holland Coast	4.51703	51.8768	The Netherlands	NA	1844	Pectoral fin	Alcohol	no	yes	yes	yes	yes	yes
MH18	BMNH1906.2.27.1-2	NA	OP723939	OP723983	C. oxyrinchus	Adult	NA	NA	Museum	Lough Ree	-7.95504	53.5601	Ireland	NA	1906	Pectoral fin	Alcohol	no	yes	yes	yes	yes	yes
MH19	BMNH1858.11.12.12	NA	OP723940	OP723964	C. oxyrinchus	Adult	NA	NA	Museum	Holland Coast	4.51703	51.8768	The Netherlands	NA	1858	Pectoral fin	Alcohol	no	yes	yes	yes	yes	yes
MH20	BMNH1862.11.20.1	neotype	NA	OP723971	C. oxyrinchus	Adult	NA	NA	Museum	Antwerp	4.26986	51.3007	Belgium	NA	1862	Pectoral fin	Alcohol	no	yes	no	yes	only Cytb	no
MH21	BMNH1853.11.12.160	syntype	NA	OP723973	Salmo oxyrinchus	Adult	NA	NA	Museum	Leiden (assumed)	4.4784	52.1631	The Netherlands	NA	1754	skin tissue	dried skin on paper	no	yes	no	yes	only Cytb	no
NA refers to data that is not available.
