# Supplementary material for: Phylogenetic analysis of museum specimens of houting Coregonus oxyrinchus shows the need for a revision of its extinct status
Source: BMC Ecol Evol. 2023 Sep 27;23:57. doi: 10.1186/s12862-023-02161-7 (PMC10523663; doi:10.1186/s12862-023-02161-7)
Supplement: Supplementary file 2 — Additional file 2: S.2. NCBI data for ND3. Given are sample data and ND3 analysis results for samples included in the phylogenetic tree and haplotype networks, as submitted to GenBank. See S.1 for accession numbers for corresponding samples. [file 12862_2023_2161_MOESM2_ESM.txt]

S.2. NCBI data for ND3. Given are sample data and ND3 analysis results for samples included in the phylogenetic tree and haplotype networks, as submitted to GenBank. See S.1 for accession numbers for corresponding samples. 

LOCUS       MH1                      216 bp    DNA     linear   VRT 18-OCT-2022
DEFINITION  Coregonus oxyrinchus mitochondrion.
ACCESSION   MH1
VERSION
KEYWORDS    .
SOURCE      mitochondrion Coregonus oxyrinchus (houting)
  ORGANISM  Coregonus oxyrinchus
            Eukaryota; Metazoa; Chordata; Craniata; Vertebrata; Euteleostomi;
            Actinopterygii; Neopterygii; Teleostei; Protacanthopterygii;
            Salmoniformes; Salmonidae; Coregoninae; Coregonus.
REFERENCE   1  (bases 1 to 216)
  AUTHORS   Kroes,R., Winkel,Y., Breeuwer,J.A.J., van Loon,E.E., Loader,S.P.,
            Maclaine,J.S., Verdonschot,P.F.M. and vande der Geest,H.G.
  TITLE     Phylogenetic analysis of museum specimens of houting Coreglous
            oxyrynchus shows the need for a revision of its extinct status
  JOURNAL   unpublished
REFERENCE   2  (bases 1 to 216)
  AUTHORS   Kroes,R., Winkel,Y., Breeuwer,J.A.J., van Loon,E.E., Loader,S.P.,
            Maclaine,J.S., Verdonschot,P.F.M. and vande der Geest,H.G.
  TITLE     Direct Submission
  JOURNAL   Submitted (18-OCT-2022) Department of Biodiversity and Ecosystem
            Dynamics, University of Amsterdam, Science Park 904, Amsterdam,
            1098 XH, The Netherlands
COMMENT     Bankit Comment: ALT EMAIL:j.a.j.breeuwer@gmail.com
            Bankit Comment: TOTAL # OF SEQS:28
            
            ##Assembly-Data-START##
            Sequencing Technology :: Sanger dideoxy sequencing
            ##Assembly-Data-END##
FEATURES             Location/Qualifiers
     source          1..216
                     /organism="Coregonus oxyrinchus"
                     /organelle="mitochondrion"
                     /mol_type="genomic DNA"
                     /isolation_source="Museum"
                     /specimen_voucher="NHMUK:ecatalogue:3130110"
                     /db_xref="taxon:348708"
                     /sex="NA"
                     /tissue_type="Pectoral fin"
                     /dev_stage="Adult"
                     /country="Ireland: Lough Derg"
                     /lat_lon="52,92662 N 8,306597 W"
                     /collection_date="1908"
     gene            1..216
                     /gene="Mitochondrially Encoded NADH:Ubiquinone
                     Oxidoreductase Core Subunit 3"
                     /gene_synonym="ND3"
     gene            <1..>216
                     /gene="ND3"
     mRNA            <1..>216
                     /gene="Mitochondrially Encoded NADH:Ubiquinone
                     Oxidoreductase Core Subunit 3"
                     /gene_synonym="ND3"
                     /product="ND3"
     CDS             <1..>216
                     /gene="Mitochondrially Encoded NADH:Ubiquinone
                     Oxidoreductase Core Subunit 3"
                     /gene_synonym="ND3"
                     /EC_number="7.1.1.2"
                     /note="[intronless gene]"
                     /codon_start=1
                     /transl_table=2
                     /product="ND3"
                     /translation="LSPYECGFDPLGSARLPFSLRFFLIAILFLLFDLEIALLLPLPW
                     GDQLDTPTLTLAWSAAVLALLTLGLIYE"
BASE COUNT       34 a     77 c     36 g     69 t
ORIGIN      
        1 ctgtccccct atgaatgcgg atttgacccc ctgggatctg cccgactacc tttctccctg
       61 cgctttttcc ttatcgccat tttatttctt ttatttgacc tagagatcgc ccttcttcta
      121 cccctcccat gaggggatca actagacacc cccaccctaa cacttgcttg atccgccgcc
      181 gtccttgcct tgctcaccct tggcttgatt tacgag
//
LOCUS       MH11                     216 bp    DNA     linear   VRT 18-OCT-2022
DEFINITION  Coregonus oxyrinchus mitochondrion.
ACCESSION   MH11
VERSION
KEYWORDS    .
SOURCE      mitochondrion Coregonus oxyrinchus (houting)
  ORGANISM  Coregonus oxyrinchus
            Eukaryota; Metazoa; Chordata; Craniata; Vertebrata; Euteleostomi;
            Actinopterygii; Neopterygii; Teleostei; Protacanthopterygii;
            Salmoniformes; Salmonidae; Coregoninae; Coregonus.
REFERENCE   1  (bases 1 to 216)
  AUTHORS   Kroes,R., Winkel,Y., Breeuwer,J.A.J., van Loon,E.E., Loader,S.P.,
            Maclaine,J.S., Verdonschot,P.F.M. and vande der Geest,H.G.
  TITLE     Phylogenetic analysis of museum specimens of houting Coreglous
            oxyrynchus shows the need for a revision of its extinct status
  JOURNAL   unpublished
REFERENCE   2  (bases 1 to 216)
  AUTHORS   Kroes,R., Winkel,Y., Breeuwer,J.A.J., van Loon,E.E., Loader,S.P.,
            Maclaine,J.S., Verdonschot,P.F.M. and vande der Geest,H.G.
  TITLE     Direct Submission
  JOURNAL   Submitted (18-OCT-2022) Department of Biodiversity and Ecosystem
            Dynamics, University of Amsterdam, Science Park 904, Amsterdam,
            1098 XH, The Netherlands
COMMENT     Bankit Comment: ALT EMAIL:j.a.j.breeuwer@gmail.com
            Bankit Comment: TOTAL # OF SEQS:28
            
            ##Assembly-Data-START##
            Sequencing Technology :: Sanger dideoxy sequencing
            ##Assembly-Data-END##
FEATURES             Location/Qualifiers
     source          1..216
                     /organism="Coregonus oxyrinchus"
                     /organelle="mitochondrion"
                     /mol_type="genomic DNA"
                     /isolation_source="Museum"
                     /specimen_voucher="NHMUK:ecatalogue:3125739"
                     /db_xref="taxon:348708"
                     /sex="NA"
                     /tissue_type="Pectoral fin"
                     /dev_stage="Adult"
                     /country="United Kingdom: Lough Neagh"
                     /lat_lon="54,62028 N 6,419524 W"
                     /collection_date="1904"
     gene            1..216
                     /gene="Mitochondrially Encoded NADH:Ubiquinone
                     Oxidoreductase Core Subunit 3"
                     /gene_synonym="ND3"
     gene            <1..>216
                     /gene="ND3"
     mRNA            <1..>216
                     /gene="Mitochondrially Encoded NADH:Ubiquinone
                     Oxidoreductase Core Subunit 3"
                     /gene_synonym="ND3"
                     /product="ND3"
     CDS             <1..>216
                     /gene="Mitochondrially Encoded NADH:Ubiquinone
                     Oxidoreductase Core Subunit 3"
                     /gene_synonym="ND3"
                     /EC_number="7.1.1.2"
                     /note="[intronless gene]"
                     /codon_start=1
                     /transl_table=2
                     /product="ND3"
                     /translation="LSPYECGFDPLGSARLPFSLRFFLIAILFLLFDLEIALLLPLPW
                     GDQLDTPTLTLAWSAAVLALLTLGLIYE"
BASE COUNT       34 a     77 c     36 g     69 t
ORIGIN      
        1 ctgtccccct atgaatgcgg atttgacccc ctgggatctg cccgactacc tttctccctg
       61 cgctttttcc ttatcgccat tttatttctt ttatttgacc tagagatcgc ccttcttcta
      121 cccctcccat gaggggatca actagacacc cccaccctaa cacttgcttg atccgccgcc
      181 gtccttgcct tgctcaccct tggcttgatt tacgag
//
LOCUS       FH52                     216 bp    DNA     linear   VRT 18-OCT-2022
DEFINITION  Coregonus oxyrinchus mitochondrion.
ACCESSION   FH52
VERSION
KEYWORDS    .
SOURCE      mitochondrion Coregonus oxyrinchus (houting)
  ORGANISM  Coregonus oxyrinchus
            Eukaryota; Metazoa; Chordata; Craniata; Vertebrata; Euteleostomi;
            Actinopterygii; Neopterygii; Teleostei; Protacanthopterygii;
            Salmoniformes; Salmonidae; Coregoninae; Coregonus.
REFERENCE   1  (bases 1 to 216)
  AUTHORS   Kroes,R., Winkel,Y., Breeuwer,J.A.J., van Loon,E.E., Loader,S.P.,
            Maclaine,J.S., Verdonschot,P.F.M. and vande der Geest,H.G.
  TITLE     Phylogenetic analysis of museum specimens of houting Coreglous
            oxyrynchus shows the need for a revision of its extinct status
  JOURNAL   unpublished
REFERENCE   2  (bases 1 to 216)
  AUTHORS   Kroes,R., Winkel,Y., Breeuwer,J.A.J., van Loon,E.E., Loader,S.P.,
            Maclaine,J.S., Verdonschot,P.F.M. and vande der Geest,H.G.
  TITLE     Direct Submission
  JOURNAL   Submitted (18-OCT-2022) Department of Biodiversity and Ecosystem
            Dynamics, University of Amsterdam, Science Park 904, Amsterdam,
            1098 XH, The Netherlands
COMMENT     Bankit Comment: ALT EMAIL:j.a.j.breeuwer@gmail.com
            Bankit Comment: TOTAL # OF SEQS:28
            
            ##Assembly-Data-START##
            Sequencing Technology :: Sanger dideoxy sequencing
            ##Assembly-Data-END##
FEATURES             Location/Qualifiers
     source          1..216
                     /organism="Coregonus oxyrinchus"
                     /organelle="mitochondrion"
                     /mol_type="genomic DNA"
                     /isolation_source="wild"
                     /specimen_voucher="NA"
                     /db_xref="taxon:348708"
                     /sex="NA"
                     /tissue_type="Pectoral fin"
                     /dev_stage="Adult"
                     /country="Netherlands: Westeinderplassen"
                     /lat_lon="52,39337 N 4,772633 E"
                     /collection_date="Mar-2017"
     gene            1..216
                     /gene="Mitochondrially Encoded NADH:Ubiquinone
                     Oxidoreductase Core Subunit 3"
                     /gene_synonym="ND3"
     gene            <1..>216
                     /gene="ND3"
     mRNA            <1..>216
                     /gene="Mitochondrially Encoded NADH:Ubiquinone
                     Oxidoreductase Core Subunit 3"
                     /gene_synonym="ND3"
                     /product="ND3"
     CDS             <1..>216
                     /gene="Mitochondrially Encoded NADH:Ubiquinone
                     Oxidoreductase Core Subunit 3"
                     /gene_synonym="ND3"
                     /EC_number="7.1.1.2"
                     /note="[intronless gene]"
                     /codon_start=1
                     /transl_table=2
                     /product="ND3"
                     /translation="LSPYECGFDPLGSARLPFSLRFFLIAILFLLFDLEIALLLPLPW
                     GDQLDTPTLTLAWSAAVLALLTLGLIYE"
BASE COUNT       34 a     77 c     36 g     69 t
ORIGIN      
        1 ctgtccccct atgaatgcgg atttgacccc ctgggatctg cccgactacc tttctccctg
       61 cgctttttcc ttatcgccat tttatttctt ttatttgacc tagagatcgc ccttcttcta
      121 cccctcccat gaggggatca actagacacc cccaccctaa cacttgcttg atccgccgcc
      181 gtccttgcct tgctcaccct tggcttgatt tacgag
//
LOCUS       FH57                     216 bp    DNA     linear   VRT 18-OCT-2022
DEFINITION  Coregonus oxyrinchus mitochondrion.
ACCESSION   FH57
VERSION
KEYWORDS    .
SOURCE      mitochondrion Coregonus oxyrinchus (houting)
  ORGANISM  Coregonus oxyrinchus
            Eukaryota; Metazoa; Chordata; Craniata; Vertebrata; Euteleostomi;
            Actinopterygii; Neopterygii; Teleostei; Protacanthopterygii;
            Salmoniformes; Salmonidae; Coregoninae; Coregonus.
REFERENCE   1  (bases 1 to 216)
  AUTHORS   Kroes,R., Winkel,Y., Breeuwer,J.A.J., van Loon,E.E., Loader,S.P.,
            Maclaine,J.S., Verdonschot,P.F.M. and vande der Geest,H.G.
  TITLE     Phylogenetic analysis of museum specimens of houting Coreglous
            oxyrynchus shows the need for a revision of its extinct status
  JOURNAL   unpublished
REFERENCE   2  (bases 1 to 216)
  AUTHORS   Kroes,R., Winkel,Y., Breeuwer,J.A.J., van Loon,E.E., Loader,S.P.,
            Maclaine,J.S., Verdonschot,P.F.M. and vande der Geest,H.G.
  TITLE     Direct Submission
  JOURNAL   Submitted (18-OCT-2022) Department of Biodiversity and Ecosystem
            Dynamics, University of Amsterdam, Science Park 904, Amsterdam,
            1098 XH, The Netherlands
COMMENT     Bankit Comment: ALT EMAIL:j.a.j.breeuwer@gmail.com
            Bankit Comment: TOTAL # OF SEQS:28
            
            ##Assembly-Data-START##
            Sequencing Technology :: Sanger dideoxy sequencing
            ##Assembly-Data-END##
FEATURES             Location/Qualifiers
     source          1..216
                     /organism="Coregonus oxyrinchus"
                     /organelle="mitochondrion"
                     /mol_type="genomic DNA"
                     /isolation_source="wild"
                     /specimen_voucher="NA"
                     /db_xref="taxon:348708"
                     /sex="NA"
                     /tissue_type="Pectoral fin"
                     /dev_stage="Adult"
                     /country="Netherlands: Westeinderplassen"
                     /lat_lon="52,39337 N 4,772633 E"
                     /collection_date="Mar-2017"
     gene            1..216
                     /gene="Mitochondrially Encoded NADH:Ubiquinone
                     Oxidoreductase Core Subunit 3"
                     /gene_synonym="ND3"
     gene            <1..>216
                     /gene="ND3"
     mRNA            <1..>216
                     /gene="Mitochondrially Encoded NADH:Ubiquinone
                     Oxidoreductase Core Subunit 3"
                     /gene_synonym="ND3"
                     /product="ND3"
     CDS             <1..>216
                     /gene="Mitochondrially Encoded NADH:Ubiquinone
                     Oxidoreductase Core Subunit 3"
                     /gene_synonym="ND3"
                     /EC_number="7.1.1.2"
                     /note="[intronless gene]"
                     /codon_start=1
                     /transl_table=2
                     /product="ND3"
                     /translation="LSPYECGFDPLGSARLPFSLRFFLIAILFLLFDLEIALLLPLPW
                     GDQLDTPTLTLAWSAAVLALLTLGLIYE"
BASE COUNT       33 a     77 c     37 g     69 t
ORIGIN      
        1 ctgtccccct atgagtgcgg atttgacccc ctgggatctg cccgactacc tttctccctg
       61 cgctttttcc ttatcgccat tttatttctt ttatttgacc tagagatcgc ccttcttcta
      121 cccctcccat gaggggatca actagacacc cccaccctaa cacttgcttg atccgccgcc
      181 gtccttgcct tgctcaccct tggcttgatt tacgag
//
LOCUS       FH59                     216 bp    DNA     linear   VRT 18-OCT-2022
DEFINITION  Coregonus oxyrinchus mitochondrion.
ACCESSION   FH59
VERSION
KEYWORDS    .
SOURCE      mitochondrion Coregonus oxyrinchus (houting)
  ORGANISM  Coregonus oxyrinchus
            Eukaryota; Metazoa; Chordata; Craniata; Vertebrata; Euteleostomi;
            Actinopterygii; Neopterygii; Teleostei; Protacanthopterygii;
            Salmoniformes; Salmonidae; Coregoninae; Coregonus.
REFERENCE   1  (bases 1 to 216)
  AUTHORS   Kroes,R., Winkel,Y., Breeuwer,J.A.J., van Loon,E.E., Loader,S.P.,
            Maclaine,J.S., Verdonschot,P.F.M. and vande der Geest,H.G.
  TITLE     Phylogenetic analysis of museum specimens of houting Coreglous
            oxyrynchus shows the need for a revision of its extinct status
  JOURNAL   unpublished
REFERENCE   2  (bases 1 to 216)
  AUTHORS   Kroes,R., Winkel,Y., Breeuwer,J.A.J., van Loon,E.E., Loader,S.P.,
            Maclaine,J.S., Verdonschot,P.F.M. and vande der Geest,H.G.
  TITLE     Direct Submission
  JOURNAL   Submitted (18-OCT-2022) Department of Biodiversity and Ecosystem
            Dynamics, University of Amsterdam, Science Park 904, Amsterdam,
            1098 XH, The Netherlands
COMMENT     Bankit Comment: ALT EMAIL:j.a.j.breeuwer@gmail.com
            Bankit Comment: TOTAL # OF SEQS:28
            
            ##Assembly-Data-START##
            Sequencing Technology :: Sanger dideoxy sequencing
            ##Assembly-Data-END##
FEATURES             Location/Qualifiers
     source          1..216
                     /organism="Coregonus oxyrinchus"
                     /organelle="mitochondrion"
                     /mol_type="genomic DNA"
                     /isolation_source="wild"
                     /specimen_voucher="NA"
                     /db_xref="taxon:348708"
                     /sex="NA"
                     /tissue_type="Pectoral fin"
                     /dev_stage="Adult"
                     /country="Netherlands: Westeinderplassen"
                     /lat_lon="52,39337 N 4,772633 E"
                     /collection_date="Mar-2017"
     gene            1..216
                     /gene="Mitochondrially Encoded NADH:Ubiquinone
                     Oxidoreductase Core Subunit 3"
                     /gene_synonym="ND3"
     gene            <1..>216
                     /gene="ND3"
     mRNA            <1..>216
                     /gene="Mitochondrially Encoded NADH:Ubiquinone
                     Oxidoreductase Core Subunit 3"
                     /gene_synonym="ND3"
                     /product="ND3"
     CDS             <1..>216
                     /gene="Mitochondrially Encoded NADH:Ubiquinone
                     Oxidoreductase Core Subunit 3"
                     /gene_synonym="ND3"
                     /EC_number="7.1.1.2"
                     /note="[intronless gene]"
                     /codon_start=1
                     /transl_table=2
                     /product="ND3"
                     /translation="LSPYECGFDPLGSARLPFSLRFFLIAILFLLFDLEIALLLPLPW
                     GDQLDTPTLTLAWSAAVLALLTLGLIYE"
BASE COUNT       34 a     77 c     36 g     69 t
ORIGIN      
        1 ctgtccccct atgaatgcgg atttgacccc ctgggatctg cccgactacc tttctccctg
       61 cgctttttcc ttatcgccat tttatttctt ttatttgacc tagagatcgc ccttcttcta
      121 cccctcccat gaggggatca actagacacc cccaccctaa cacttgcttg atccgccgcc
      181 gtccttgcct tgctcaccct tggcttgatt tacgag
//
LOCUS       MH12                     216 bp    DNA     linear   VRT 18-OCT-2022
DEFINITION  Coregonus oxyrinchus mitochondrion.
ACCESSION   MH12
VERSION
KEYWORDS    .
SOURCE      mitochondrion Coregonus oxyrinchus (houting)
  ORGANISM  Coregonus oxyrinchus
            Eukaryota; Metazoa; Chordata; Craniata; Vertebrata; Euteleostomi;
            Actinopterygii; Neopterygii; Teleostei; Protacanthopterygii;
            Salmoniformes; Salmonidae; Coregoninae; Coregonus.
REFERENCE   1  (bases 1 to 216)
  AUTHORS   Kroes,R., Winkel,Y., Breeuwer,J.A.J., van Loon,E.E., Loader,S.P.,
            Maclaine,J.S., Verdonschot,P.F.M. and vande der Geest,H.G.
  TITLE     Phylogenetic analysis of museum specimens of houting Coreglous
            oxyrynchus shows the need for a revision of its extinct status
  JOURNAL   unpublished
REFERENCE   2  (bases 1 to 216)
  AUTHORS   Kroes,R., Winkel,Y., Breeuwer,J.A.J., van Loon,E.E., Loader,S.P.,
            Maclaine,J.S., Verdonschot,P.F.M. and vande der Geest,H.G.
  TITLE     Direct Submission
  JOURNAL   Submitted (18-OCT-2022) Department of Biodiversity and Ecosystem
            Dynamics, University of Amsterdam, Science Park 904, Amsterdam,
            1098 XH, The Netherlands
COMMENT     Bankit Comment: ALT EMAIL:j.a.j.breeuwer@gmail.com
            Bankit Comment: TOTAL # OF SEQS:28
            
            ##Assembly-Data-START##
            Sequencing Technology :: Sanger dideoxy sequencing
            ##Assembly-Data-END##
FEATURES             Location/Qualifiers
     source          1..216
                     /organism="Coregonus oxyrinchus"
                     /organelle="mitochondrion"
                     /mol_type="genomic DNA"
                     /isolation_source="Museum"
                     /specimen_voucher="NHMUK:ecatalogue:3125739"
                     /db_xref="taxon:348708"
                     /sex="NA"
                     /tissue_type="Pectoral fin"
                     /dev_stage="Adult"
                     /country="United Kingdom: Lough Neagh"
                     /lat_lon="54,62028 N 6,419524 W"
                     /collection_date="1904"
     gene            1..216
                     /gene="Mitochondrially Encoded NADH:Ubiquinone
                     Oxidoreductase Core Subunit 3"
                     /gene_synonym="ND3"
     gene            <1..>216
                     /gene="ND3"
     mRNA            <1..>216
                     /gene="Mitochondrially Encoded NADH:Ubiquinone
                     Oxidoreductase Core Subunit 3"
                     /gene_synonym="ND3"
                     /product="ND3"
     CDS             <1..>216
                     /gene="Mitochondrially Encoded NADH:Ubiquinone
                     Oxidoreductase Core Subunit 3"
                     /gene_synonym="ND3"
                     /EC_number="7.1.1.2"
                     /note="[intronless gene]"
                     /codon_start=1
                     /transl_table=2
                     /product="ND3"
                     /translation="LSPYECGFDPLGSARLPFSLRFFLIAILFLLFDLEIALLLPLPW
                     GDQLDTPTLTLAWSAAVLALLTLGLIYE"
BASE COUNT       34 a     77 c     36 g     69 t
ORIGIN      
        1 ctgtccccct atgaatgcgg atttgacccc ctgggatctg cccgactacc tttctccctg
       61 cgctttttcc ttatcgccat tttatttctt ttatttgacc tagagatcgc ccttcttcta
      121 cccctcccat gaggggatca actagacacc cccaccctaa cacttgcttg atccgccgcc
      181 gtccttgcct tgctcaccct tggcttgatt tacgag
//
LOCUS       MH13                     216 bp    DNA     linear   VRT 18-OCT-2022
DEFINITION  Coregonus oxyrinchus mitochondrion.
ACCESSION   MH13
VERSION
KEYWORDS    .
SOURCE      mitochondrion Coregonus oxyrinchus (houting)
  ORGANISM  Coregonus oxyrinchus
            Eukaryota; Metazoa; Chordata; Craniata; Vertebrata; Euteleostomi;
            Actinopterygii; Neopterygii; Teleostei; Protacanthopterygii;
            Salmoniformes; Salmonidae; Coregoninae; Coregonus.
REFERENCE   1  (bases 1 to 216)
  AUTHORS   Kroes,R., Winkel,Y., Breeuwer,J.A.J., van Loon,E.E., Loader,S.P.,
            Maclaine,J.S., Verdonschot,P.F.M. and vande der Geest,H.G.
  TITLE     Phylogenetic analysis of museum specimens of houting Coreglous
            oxyrynchus shows the need for a revision of its extinct status
  JOURNAL   unpublished
REFERENCE   2  (bases 1 to 216)
  AUTHORS   Kroes,R., Winkel,Y., Breeuwer,J.A.J., van Loon,E.E., Loader,S.P.,
            Maclaine,J.S., Verdonschot,P.F.M. and vande der Geest,H.G.
  TITLE     Direct Submission
  JOURNAL   Submitted (18-OCT-2022) Department of Biodiversity and Ecosystem
            Dynamics, University of Amsterdam, Science Park 904, Amsterdam,
            1098 XH, The Netherlands
COMMENT     Bankit Comment: ALT EMAIL:j.a.j.breeuwer@gmail.com
            Bankit Comment: TOTAL # OF SEQS:28
            
            ##Assembly-Data-START##
            Sequencing Technology :: Sanger dideoxy sequencing
            ##Assembly-Data-END##
FEATURES             Location/Qualifiers
     source          1..216
                     /organism="Coregonus oxyrinchus"
                     /organelle="mitochondrion"
                     /mol_type="genomic DNA"
                     /isolation_source="Museum"
                     /specimen_voucher="NHMUK:ecatalogue:2506823"
                     /db_xref="taxon:348708"
                     /sex="NA"
                     /tissue_type="Pectoral fin"
                     /dev_stage="Adult"
                     /country="United Kingdom: Lough Neagh"
                     /lat_lon="54,62028 N 6,419524 W"
                     /collection_date="1927"
     gene            1..216
                     /gene="Mitochondrially Encoded NADH:Ubiquinone
                     Oxidoreductase Core Subunit 3"
                     /gene_synonym="ND3"
     gene            <1..>216
                     /gene="ND3"
     mRNA            <1..>216
                     /gene="Mitochondrially Encoded NADH:Ubiquinone
                     Oxidoreductase Core Subunit 3"
                     /gene_synonym="ND3"
                     /product="ND3"
     CDS             <1..>216
                     /gene="Mitochondrially Encoded NADH:Ubiquinone
                     Oxidoreductase Core Subunit 3"
                     /gene_synonym="ND3"
                     /EC_number="7.1.1.2"
                     /note="[intronless gene]"
                     /codon_start=1
                     /transl_table=2
                     /product="ND3"
                     /translation="LSPYECGFDPLGSARLPFSLRFFLIAILFLLFDLEIALLLPLPW
                     GDQLDTPTLTLAWSAAVLALLTLGLIYE"
BASE COUNT       34 a     77 c     36 g     69 t
ORIGIN      
        1 ctgtccccct atgaatgcgg atttgacccc ctgggatctg cccgactacc tttctccctg
       61 cgctttttcc ttatcgccat tttatttctt ttatttgacc tagagatcgc ccttcttcta
      121 cccctcccat gaggggatca actagacacc cccaccctaa cacttgcttg atccgccgcc
      181 gtccttgcct tgctcaccct tggcttgatt tacgag
//
LOCUS       MH14                     216 bp    DNA     linear   VRT 18-OCT-2022
DEFINITION  Coregonus oxyrinchus mitochondrion.
ACCESSION   MH14
VERSION
KEYWORDS    .
SOURCE      mitochondrion Coregonus oxyrinchus (houting)
  ORGANISM  Coregonus oxyrinchus
            Eukaryota; Metazoa; Chordata; Craniata; Vertebrata; Euteleostomi;
            Actinopterygii; Neopterygii; Teleostei; Protacanthopterygii;
            Salmoniformes; Salmonidae; Coregoninae; Coregonus.
REFERENCE   1  (bases 1 to 216)
  AUTHORS   Kroes,R., Winkel,Y., Breeuwer,J.A.J., van Loon,E.E., Loader,S.P.,
            Maclaine,J.S., Verdonschot,P.F.M. and vande der Geest,H.G.
  TITLE     Phylogenetic analysis of museum specimens of houting Coreglous
            oxyrynchus shows the need for a revision of its extinct status
  JOURNAL   unpublished
REFERENCE   2  (bases 1 to 216)
  AUTHORS   Kroes,R., Winkel,Y., Breeuwer,J.A.J., van Loon,E.E., Loader,S.P.,
            Maclaine,J.S., Verdonschot,P.F.M. and vande der Geest,H.G.
  TITLE     Direct Submission
  JOURNAL   Submitted (18-OCT-2022) Department of Biodiversity and Ecosystem
            Dynamics, University of Amsterdam, Science Park 904, Amsterdam,
            1098 XH, The Netherlands
COMMENT     Bankit Comment: ALT EMAIL:j.a.j.breeuwer@gmail.com
            Bankit Comment: TOTAL # OF SEQS:28
            
            ##Assembly-Data-START##
            Sequencing Technology :: Sanger dideoxy sequencing
            ##Assembly-Data-END##
FEATURES             Location/Qualifiers
     source          1..216
                     /organism="Coregonus oxyrinchus"
                     /organelle="mitochondrion"
                     /mol_type="genomic DNA"
                     /isolation_source="Museum"
                     /specimen_voucher="NHMUK:ecatalogue:2582961"
                     /db_xref="taxon:348708"
                     /sex="NA"
                     /tissue_type="Pectoral fin"
                     /dev_stage="Adult"
                     /collection_date="1850"
     gene            1..216
                     /gene="Mitochondrially Encoded NADH:Ubiquinone
                     Oxidoreductase Core Subunit 3"
                     /gene_synonym="ND3"
     gene            <1..>216
                     /gene="ND3"
     mRNA            <1..>216
                     /gene="Mitochondrially Encoded NADH:Ubiquinone
                     Oxidoreductase Core Subunit 3"
                     /gene_synonym="ND3"
                     /product="ND3"
     CDS             <1..>216
                     /gene="Mitochondrially Encoded NADH:Ubiquinone
                     Oxidoreductase Core Subunit 3"
                     /gene_synonym="ND3"
                     /EC_number="7.1.1.2"
                     /note="[intronless gene]"
                     /codon_start=1
                     /transl_table=2
                     /product="ND3"
                     /translation="LSPYECGFDPLGSARLPFSLRFFLIAILFLLFDLEIALLLPLPW
                     GDQLDTPTLTLAWSAAVLALLTLGLIYE"
BASE COUNT       34 a     77 c     36 g     69 t
ORIGIN      
        1 ctgtccccct atgaatgcgg atttgacccc ctgggatctg cccgactacc tttctccctg
       61 cgctttttcc ttatcgccat tttatttctt ttatttgacc tagagatcgc ccttcttcta
      121 cccctcccat gaggggatca actagacacc cccaccctaa cacttgcttg atccgccgcc
      181 gtccttgcct tgctcaccct tggcttgatt tacgag
//
LOCUS       MH15                     216 bp    DNA     linear   VRT 18-OCT-2022
DEFINITION  Coregonus oxyrinchus mitochondrion.
ACCESSION   MH15
VERSION
KEYWORDS    .
SOURCE      mitochondrion Coregonus oxyrinchus (houting)
  ORGANISM  Coregonus oxyrinchus
            Eukaryota; Metazoa; Chordata; Craniata; Vertebrata; Euteleostomi;
            Actinopterygii; Neopterygii; Teleostei; Protacanthopterygii;
            Salmoniformes; Salmonidae; Coregoninae; Coregonus.
REFERENCE   1  (bases 1 to 216)
  AUTHORS   Kroes,R., Winkel,Y., Breeuwer,J.A.J., van Loon,E.E., Loader,S.P.,
            Maclaine,J.S., Verdonschot,P.F.M. and vande der Geest,H.G.
  TITLE     Phylogenetic analysis of museum specimens of houting Coreglous
            oxyrynchus shows the need for a revision of its extinct status
  JOURNAL   unpublished
REFERENCE   2  (bases 1 to 216)
  AUTHORS   Kroes,R., Winkel,Y., Breeuwer,J.A.J., van Loon,E.E., Loader,S.P.,
            Maclaine,J.S., Verdonschot,P.F.M. and vande der Geest,H.G.
  TITLE     Direct Submission
  JOURNAL   Submitted (18-OCT-2022) Department of Biodiversity and Ecosystem
            Dynamics, University of Amsterdam, Science Park 904, Amsterdam,
            1098 XH, The Netherlands
COMMENT     Bankit Comment: ALT EMAIL:j.a.j.breeuwer@gmail.com
            Bankit Comment: TOTAL # OF SEQS:28
            
            ##Assembly-Data-START##
            Sequencing Technology :: Sanger dideoxy sequencing
            ##Assembly-Data-END##
FEATURES             Location/Qualifiers
     source          1..216
                     /organism="Coregonus oxyrinchus"
                     /organelle="mitochondrion"
                     /mol_type="genomic DNA"
                     /isolation_source="Museum"
                     /specimen_voucher="NHMUK:ecatalogue:3115530"
                     /db_xref="taxon:348708"
                     /sex="NA"
                     /tissue_type="Pectoral fin"
                     /dev_stage="Adult"
                     /country="United Kingdom: South Coast of England"
                     /lat_lon="50,84231 N 0,357845 W"
                     /collection_date="1889"
     gene            1..216
                     /gene="Mitochondrially Encoded NADH:Ubiquinone
                     Oxidoreductase Core Subunit 3"
                     /gene_synonym="ND3"
     gene            <1..>216
                     /gene="ND3"
     mRNA            <1..>216
                     /gene="Mitochondrially Encoded NADH:Ubiquinone
                     Oxidoreductase Core Subunit 3"
                     /gene_synonym="ND3"
                     /product="ND3"
     CDS             <1..>216
                     /gene="Mitochondrially Encoded NADH:Ubiquinone
                     Oxidoreductase Core Subunit 3"
                     /gene_synonym="ND3"
                     /EC_number="7.1.1.2"
                     /note="[intronless gene]"
                     /codon_start=1
                     /transl_table=2
                     /product="ND3"
                     /translation="LSPYECGFDPLGSARLPFSLRFFLIAILFLLFDLEIALLLPLPW
                     GDQLDTPTLTLAWSAAVLALLTLGLIYE"
BASE COUNT       34 a     77 c     36 g     69 t
ORIGIN      
        1 ctgtccccct atgaatgcgg atttgacccc ctgggatctg cccgactacc tttctccctg
       61 cgctttttcc ttatcgccat tttatttctt ttatttgacc tagagatcgc ccttcttcta
      121 cccctcccat gaggggatca actagacacc cccaccctaa cacttgcttg atccgccgcc
      181 gtccttgcct tgctcaccct tggcttgatt tacgag
//
LOCUS       MH16                     216 bp    DNA     linear   VRT 18-OCT-2022
DEFINITION  Coregonus oxyrinchus mitochondrion.
ACCESSION   MH16
VERSION
KEYWORDS    .
SOURCE      mitochondrion Coregonus oxyrinchus (houting)
  ORGANISM  Coregonus oxyrinchus
            Eukaryota; Metazoa; Chordata; Craniata; Vertebrata; Euteleostomi;
            Actinopterygii; Neopterygii; Teleostei; Protacanthopterygii;
            Salmoniformes; Salmonidae; Coregoninae; Coregonus.
REFERENCE   1  (bases 1 to 216)
  AUTHORS   Kroes,R., Winkel,Y., Breeuwer,J.A.J., van Loon,E.E., Loader,S.P.,
            Maclaine,J.S., Verdonschot,P.F.M. and vande der Geest,H.G.
  TITLE     Phylogenetic analysis of museum specimens of houting Coreglous
            oxyrynchus shows the need for a revision of its extinct status
  JOURNAL   unpublished
REFERENCE   2  (bases 1 to 216)
  AUTHORS   Kroes,R., Winkel,Y., Breeuwer,J.A.J., van Loon,E.E., Loader,S.P.,
            Maclaine,J.S., Verdonschot,P.F.M. and vande der Geest,H.G.
  TITLE     Direct Submission
  JOURNAL   Submitted (18-OCT-2022) Department of Biodiversity and Ecosystem
            Dynamics, University of Amsterdam, Science Park 904, Amsterdam,
            1098 XH, The Netherlands
COMMENT     Bankit Comment: ALT EMAIL:j.a.j.breeuwer@gmail.com
            Bankit Comment: TOTAL # OF SEQS:28
            
            ##Assembly-Data-START##
            Sequencing Technology :: Sanger dideoxy sequencing
            ##Assembly-Data-END##
FEATURES             Location/Qualifiers
     source          1..216
                     /organism="Coregonus oxyrinchus"
                     /organelle="mitochondrion"
                     /mol_type="genomic DNA"
                     /isolation_source="Museum"
                     /specimen_voucher="NHMUK:ecatalogue:3124758"
                     /db_xref="taxon:348708"
                     /sex="NA"
                     /tissue_type="Pectoral fin"
                     /dev_stage="Adult"
                     /country="United Kingdom: Grimsby Market, from off coast
                     of Holland"
                     /lat_lon="51,87677 N 4,517030 E"
                     /collection_date="1903"
     gene            1..216
                     /gene="Mitochondrially Encoded NADH:Ubiquinone
                     Oxidoreductase Core Subunit 3"
                     /gene_synonym="ND3"
     gene            <1..>216
                     /gene="ND3"
     mRNA            <1..>216
                     /gene="Mitochondrially Encoded NADH:Ubiquinone
                     Oxidoreductase Core Subunit 3"
                     /gene_synonym="ND3"
                     /product="ND3"
     CDS             <1..>216
                     /gene="Mitochondrially Encoded NADH:Ubiquinone
                     Oxidoreductase Core Subunit 3"
                     /gene_synonym="ND3"
                     /EC_number="7.1.1.2"
                     /note="[intronless gene]"
                     /codon_start=1
                     /transl_table=2
                     /product="ND3"
                     /translation="LSPYECGFDPLGSARLPFSLRFFLIAILFLLFDLEIALLLPLPW
                     GDQLDTPTLTLAWSAAVLALLTLGLIYE"
BASE COUNT       34 a     77 c     36 g     69 t
ORIGIN      
        1 ctgtccccct atgaatgcgg atttgacccc ctgggatctg cccgactacc tttctccctg
       61 cgctttttcc ttatcgccat tttatttctt ttatttgacc tagagatcgc ccttcttcta
      121 cccctcccat gaggggatca actagacacc cccaccctaa cacttgcttg atccgccgcc
      181 gtccttgcct tgctcaccct tggcttgatt tacgag
//
LOCUS       MH17                     216 bp    DNA     linear   VRT 18-OCT-2022
DEFINITION  Coregonus oxyrinchus mitochondrion.
ACCESSION   MH17
VERSION
KEYWORDS    .
SOURCE      mitochondrion Coregonus oxyrinchus (houting)
  ORGANISM  Coregonus oxyrinchus
            Eukaryota; Metazoa; Chordata; Craniata; Vertebrata; Euteleostomi;
            Actinopterygii; Neopterygii; Teleostei; Protacanthopterygii;
            Salmoniformes; Salmonidae; Coregoninae; Coregonus.
REFERENCE   1  (bases 1 to 216)
  AUTHORS   Kroes,R., Winkel,Y., Breeuwer,J.A.J., van Loon,E.E., Loader,S.P.,
            Maclaine,J.S., Verdonschot,P.F.M. and vande der Geest,H.G.
  TITLE     Phylogenetic analysis of museum specimens of houting Coreglous
            oxyrynchus shows the need for a revision of its extinct status
  JOURNAL   unpublished
REFERENCE   2  (bases 1 to 216)
  AUTHORS   Kroes,R., Winkel,Y., Breeuwer,J.A.J., van Loon,E.E., Loader,S.P.,
            Maclaine,J.S., Verdonschot,P.F.M. and vande der Geest,H.G.
  TITLE     Direct Submission
  JOURNAL   Submitted (18-OCT-2022) Department of Biodiversity and Ecosystem
            Dynamics, University of Amsterdam, Science Park 904, Amsterdam,
            1098 XH, The Netherlands
COMMENT     Bankit Comment: ALT EMAIL:j.a.j.breeuwer@gmail.com
            Bankit Comment: TOTAL # OF SEQS:28
            
            ##Assembly-Data-START##
            Sequencing Technology :: Sanger dideoxy sequencing
            ##Assembly-Data-END##
FEATURES             Location/Qualifiers
     source          1..216
                     /organism="Coregonus oxyrinchus"
                     /organelle="mitochondrion"
                     /mol_type="genomic DNA"
                     /isolation_source="Museum"
                     /specimen_voucher="NHMUK:ecatalogue:2577298"
                     /db_xref="taxon:348708"
                     /sex="NA"
                     /tissue_type="Pectoral fin"
                     /dev_stage="Adult"
                     /country="Netherlands: Holland Coast"
                     /lat_lon="51,87677 N 4,517030 E"
                     /collection_date="1844"
     gene            1..216
                     /gene="Mitochondrially Encoded NADH:Ubiquinone
                     Oxidoreductase Core Subunit 3"
                     /gene_synonym="ND3"
     gene            <1..>216
                     /gene="ND3"
     mRNA            <1..>216
                     /gene="Mitochondrially Encoded NADH:Ubiquinone
                     Oxidoreductase Core Subunit 3"
                     /gene_synonym="ND3"
                     /product="ND3"
     CDS             <1..>216
                     /gene="Mitochondrially Encoded NADH:Ubiquinone
                     Oxidoreductase Core Subunit 3"
                     /gene_synonym="ND3"
                     /EC_number="7.1.1.2"
                     /note="[intronless gene]"
                     /codon_start=1
                     /transl_table=2
                     /product="ND3"
                     /translation="LSPYECGFDPLGSARLPFSLRFFLIAILFLLFDLEIALLLPLPW
                     GDQLDTPTLTLAWSAAVLALLTLGLIYE"
BASE COUNT       34 a     77 c     36 g     69 t
ORIGIN      
        1 ctgtccccct atgaatgcgg atttgacccc ctgggatctg cccgactacc tttctccctg
       61 cgctttttcc ttatcgccat tttatttctt ttatttgacc tagagatcgc ccttcttcta
      121 cccctcccat gaggggatca actagacacc cccaccctaa cacttgcttg atccgccgcc
      181 gtccttgcct tgctcaccct tggcttgatt tacgag
//
LOCUS       MH18                     216 bp    DNA     linear   VRT 18-OCT-2022
DEFINITION  Coregonus oxyrinchus mitochondrion.
ACCESSION   MH18
VERSION
KEYWORDS    .
SOURCE      mitochondrion Coregonus oxyrinchus (houting)
  ORGANISM  Coregonus oxyrinchus
            Eukaryota; Metazoa; Chordata; Craniata; Vertebrata; Euteleostomi;
            Actinopterygii; Neopterygii; Teleostei; Protacanthopterygii;
            Salmoniformes; Salmonidae; Coregoninae; Coregonus.
REFERENCE   1  (bases 1 to 216)
  AUTHORS   Kroes,R., Winkel,Y., Breeuwer,J.A.J., van Loon,E.E., Loader,S.P.,
            Maclaine,J.S., Verdonschot,P.F.M. and vande der Geest,H.G.
  TITLE     Phylogenetic analysis of museum specimens of houting Coreglous
            oxyrynchus shows the need for a revision of its extinct status
  JOURNAL   unpublished
REFERENCE   2  (bases 1 to 216)
  AUTHORS   Kroes,R., Winkel,Y., Breeuwer,J.A.J., van Loon,E.E., Loader,S.P.,
            Maclaine,J.S., Verdonschot,P.F.M. and vande der Geest,H.G.
  TITLE     Direct Submission
  JOURNAL   Submitted (18-OCT-2022) Department of Biodiversity and Ecosystem
            Dynamics, University of Amsterdam, Science Park 904, Amsterdam,
            1098 XH, The Netherlands
COMMENT     Bankit Comment: ALT EMAIL:j.a.j.breeuwer@gmail.com
            Bankit Comment: TOTAL # OF SEQS:28
            
            ##Assembly-Data-START##
            Sequencing Technology :: Sanger dideoxy sequencing
            ##Assembly-Data-END##
FEATURES             Location/Qualifiers
     source          1..216
                     /organism="Coregonus oxyrinchus"
                     /organelle="mitochondrion"
                     /mol_type="genomic DNA"
                     /isolation_source="Museum"
                     /specimen_voucher="NHMUK:ecatalogue:3127437"
                     /db_xref="taxon:348708"
                     /sex="NA"
                     /tissue_type="Pectoral fin"
                     /dev_stage="Adult"
                     /country="Ireland: Lough Ree"
                     /lat_lon="53,5600599060416 N 7,95504427506408W"
                     /collection_date="1906"
     gene            1..216
                     /gene="Mitochondrially Encoded NADH:Ubiquinone
                     Oxidoreductase Core Subunit 3"
                     /gene_synonym="ND3"
     gene            <1..>216
                     /gene="ND3"
     mRNA            <1..>216
                     /gene="Mitochondrially Encoded NADH:Ubiquinone
                     Oxidoreductase Core Subunit 3"
                     /gene_synonym="ND3"
                     /product="ND3"
     CDS             <1..>216
                     /gene="Mitochondrially Encoded NADH:Ubiquinone
                     Oxidoreductase Core Subunit 3"
                     /gene_synonym="ND3"
                     /EC_number="7.1.1.2"
                     /note="[intronless gene]"
                     /codon_start=1
                     /transl_table=2
                     /product="ND3"
                     /translation="LSPYECGFDPLGSARLPFSLRFFLIAILFLLFDLEIALLLPLPW
                     GDQLDTPTLTLAWSAAVLALLTLGLIYE"
BASE COUNT       34 a     77 c     36 g     69 t
ORIGIN      
        1 ctgtccccct atgaatgcgg atttgacccc ctgggatctg cccgactacc tttctccctg
       61 cgctttttcc ttatcgccat tttatttctt ttatttgacc tagagatcgc ccttcttcta
      121 cccctcccat gaggggatca actagacacc cccaccctaa cacttgcttg atccgccgcc
      181 gtccttgcct tgctcaccct tggcttgatt tacgag
//
LOCUS       MH19                     216 bp    DNA     linear   VRT 18-OCT-2022
DEFINITION  Coregonus oxyrinchus mitochondrion.
ACCESSION   MH19
VERSION
KEYWORDS    .
SOURCE      mitochondrion Coregonus oxyrinchus (houting)
  ORGANISM  Coregonus oxyrinchus
            Eukaryota; Metazoa; Chordata; Craniata; Vertebrata; Euteleostomi;
            Actinopterygii; Neopterygii; Teleostei; Protacanthopterygii;
            Salmoniformes; Salmonidae; Coregoninae; Coregonus.
REFERENCE   1  (bases 1 to 216)
  AUTHORS   Kroes,R., Winkel,Y., Breeuwer,J.A.J., van Loon,E.E., Loader,S.P.,
            Maclaine,J.S., Verdonschot,P.F.M. and vande der Geest,H.G.
  TITLE     Phylogenetic analysis of museum specimens of houting Coreglous
            oxyrynchus shows the need for a revision of its extinct status
  JOURNAL   unpublished
REFERENCE   2  (bases 1 to 216)
  AUTHORS   Kroes,R., Winkel,Y., Breeuwer,J.A.J., van Loon,E.E., Loader,S.P.,
            Maclaine,J.S., Verdonschot,P.F.M. and vande der Geest,H.G.
  TITLE     Direct Submission
  JOURNAL   Submitted (18-OCT-2022) Department of Biodiversity and Ecosystem
            Dynamics, University of Amsterdam, Science Park 904, Amsterdam,
            1098 XH, The Netherlands
COMMENT     Bankit Comment: ALT EMAIL:j.a.j.breeuwer@gmail.com
            Bankit Comment: TOTAL # OF SEQS:28
            
            ##Assembly-Data-START##
            Sequencing Technology :: Sanger dideoxy sequencing
            ##Assembly-Data-END##
FEATURES             Location/Qualifiers
     source          1..216
                     /organism="Coregonus oxyrinchus"
                     /organelle="mitochondrion"
                     /mol_type="genomic DNA"
                     /isolation_source="Museum"
                     /specimen_voucher="NHMUK:ecatalogue:8747792"
                     /db_xref="taxon:348708"
                     /sex="NA"
                     /tissue_type="Pectoral fin"
                     /dev_stage="Adult"
                     /country="Netherlands: Holland Coast"
                     /lat_lon="51,87677 N 4,517030 E"
                     /collection_date="1858"
     gene            1..216
                     /gene="Mitochondrially Encoded NADH:Ubiquinone
                     Oxidoreductase Core Subunit 3"
                     /gene_synonym="ND3"
     gene            <1..>216
                     /gene="ND3"
     mRNA            <1..>216
                     /gene="Mitochondrially Encoded NADH:Ubiquinone
                     Oxidoreductase Core Subunit 3"
                     /gene_synonym="ND3"
                     /product="ND3"
     CDS             <1..>216
                     /gene="Mitochondrially Encoded NADH:Ubiquinone
                     Oxidoreductase Core Subunit 3"
                     /gene_synonym="ND3"
                     /EC_number="7.1.1.2"
                     /note="[intronless gene]"
                     /codon_start=1
                     /transl_table=2
                     /product="ND3"
                     /translation="LSPYECGFDPLGSARLPFSLRFFLIAILFLLFDLEIALLLPLPW
                     GDQLDTPTLTLAWSAAVLALLTLGLIYE"
BASE COUNT       34 a     77 c     36 g     69 t
ORIGIN      
        1 ctgtccccct atgaatgcgg atttgacccc ctgggatctg cccgactacc tttctccctg
       61 cgctttttcc ttatcgccat tttatttctt ttatttgacc tagagatcgc ccttcttcta
      121 cccctcccat gaggggatca actagacacc cccaccctaa cacttgcttg atccgccgcc
      181 gtccttgcct tgctcaccct tggcttgatt tacgag
//
LOCUS       MH3                      216 bp    DNA     linear   VRT 18-OCT-2022
DEFINITION  Coregonus oxyrinchus mitochondrion.
ACCESSION   MH3
VERSION
KEYWORDS    .
SOURCE      mitochondrion Coregonus oxyrinchus (houting)
  ORGANISM  Coregonus oxyrinchus
            Eukaryota; Metazoa; Chordata; Craniata; Vertebrata; Euteleostomi;
            Actinopterygii; Neopterygii; Teleostei; Protacanthopterygii;
            Salmoniformes; Salmonidae; Coregoninae; Coregonus.
REFERENCE   1  (bases 1 to 216)
  AUTHORS   Kroes,R., Winkel,Y., Breeuwer,J.A.J., van Loon,E.E., Loader,S.P.,
            Maclaine,J.S., Verdonschot,P.F.M. and vande der Geest,H.G.
  TITLE     Phylogenetic analysis of museum specimens of houting Coreglous
            oxyrynchus shows the need for a revision of its extinct status
  JOURNAL   unpublished
REFERENCE   2  (bases 1 to 216)
  AUTHORS   Kroes,R., Winkel,Y., Breeuwer,J.A.J., van Loon,E.E., Loader,S.P.,
            Maclaine,J.S., Verdonschot,P.F.M. and vande der Geest,H.G.
  TITLE     Direct Submission
  JOURNAL   Submitted (18-OCT-2022) Department of Biodiversity and Ecosystem
            Dynamics, University of Amsterdam, Science Park 904, Amsterdam,
            1098 XH, The Netherlands
COMMENT     Bankit Comment: ALT EMAIL:j.a.j.breeuwer@gmail.com
            Bankit Comment: TOTAL # OF SEQS:28
            
            ##Assembly-Data-START##
            Sequencing Technology :: Sanger dideoxy sequencing
            ##Assembly-Data-END##
FEATURES             Location/Qualifiers
     source          1..216
                     /organism="Coregonus oxyrinchus"
                     /organelle="mitochondrion"
                     /mol_type="genomic DNA"
                     /isolation_source="Museum"
                     /specimen_voucher="NHMUK:ecatalogue:3107938"
                     /db_xref="taxon:348708"
                     /sex="NA"
                     /tissue_type="Pectoral fin"
                     /dev_stage="Adult"
                     /country="United Kingdom: Mouth of Dee"
                     /lat_lon="53,14351 N 3,226532 W"
                     /collection_date="1878"
     gene            1..216
                     /gene="Mitochondrially Encoded NADH:Ubiquinone
                     Oxidoreductase Core Subunit 3"
                     /gene_synonym="ND3"
     gene            <1..>216
                     /gene="ND3"
     mRNA            <1..>216
                     /gene="Mitochondrially Encoded NADH:Ubiquinone
                     Oxidoreductase Core Subunit 3"
                     /gene_synonym="ND3"
                     /product="ND3"
     CDS             <1..>216
                     /gene="Mitochondrially Encoded NADH:Ubiquinone
                     Oxidoreductase Core Subunit 3"
                     /gene_synonym="ND3"
                     /EC_number="7.1.1.2"
                     /note="[intronless gene]"
                     /codon_start=1
                     /transl_table=2
                     /product="ND3"
                     /translation="LSPYECGFDPLGSARLPFSLRFFLIAILFLLFDLEIALLLPLPW
                     GDQLDTPTLTLAWSAAVLALLTLGLIYE"
BASE COUNT       34 a     77 c     36 g     69 t
ORIGIN      
        1 ctgtccccct atgaatgcgg atttgacccc ctgggatctg cccgactacc tttctccctg
       61 cgctttttcc ttatcgccat tttatttctt ttatttgacc tagagatcgc ccttcttcta
      121 cccctcccat gaggggatca actagacacc cccaccctaa cacttgcttg atccgccgcc
      181 gtccttgcct tgctcaccct tggcttgatt tacgag
//
LOCUS       MH4                      216 bp    DNA     linear   VRT 18-OCT-2022
DEFINITION  Coregonus oxyrinchus mitochondrion.
ACCESSION   MH4
VERSION
KEYWORDS    .
SOURCE      mitochondrion Coregonus oxyrinchus (houting)
  ORGANISM  Coregonus oxyrinchus
            Eukaryota; Metazoa; Chordata; Craniata; Vertebrata; Euteleostomi;
            Actinopterygii; Neopterygii; Teleostei; Protacanthopterygii;
            Salmoniformes; Salmonidae; Coregoninae; Coregonus.
REFERENCE   1  (bases 1 to 216)
  AUTHORS   Kroes,R., Winkel,Y., Breeuwer,J.A.J., van Loon,E.E., Loader,S.P.,
            Maclaine,J.S., Verdonschot,P.F.M. and vande der Geest,H.G.
  TITLE     Phylogenetic analysis of museum specimens of houting Coreglous
            oxyrynchus shows the need for a revision of its extinct status
  JOURNAL   unpublished
REFERENCE   2  (bases 1 to 216)
  AUTHORS   Kroes,R., Winkel,Y., Breeuwer,J.A.J., van Loon,E.E., Loader,S.P.,
            Maclaine,J.S., Verdonschot,P.F.M. and vande der Geest,H.G.
  TITLE     Direct Submission
  JOURNAL   Submitted (18-OCT-2022) Department of Biodiversity and Ecosystem
            Dynamics, University of Amsterdam, Science Park 904, Amsterdam,
            1098 XH, The Netherlands
COMMENT     Bankit Comment: ALT EMAIL:j.a.j.breeuwer@gmail.com
            Bankit Comment: TOTAL # OF SEQS:28
            
            ##Assembly-Data-START##
            Sequencing Technology :: Sanger dideoxy sequencing
            ##Assembly-Data-END##
FEATURES             Location/Qualifiers
     source          1..216
                     /organism="Coregonus oxyrinchus"
                     /organelle="mitochondrion"
                     /mol_type="genomic DNA"
                     /isolation_source="Museum"
                     /specimen_voucher="NHMUK:ecatalogue:2594670"
                     /db_xref="taxon:348708"
                     /sex="NA"
                     /tissue_type="Pectoral fin"
                     /dev_stage="Adult"
                     /country="Ireland: Lough Neagh"
                     /lat_lon="54,62028 N 6,419524 W"
                     /collection_date="1862"
     gene            1..216
                     /gene="Mitochondrially Encoded NADH:Ubiquinone
                     Oxidoreductase Core Subunit 3"
                     /gene_synonym="ND3"
     gene            <1..>216
                     /gene="ND3"
     mRNA            <1..>216
                     /gene="Mitochondrially Encoded NADH:Ubiquinone
                     Oxidoreductase Core Subunit 3"
                     /gene_synonym="ND3"
                     /product="ND3"
     CDS             <1..>216
                     /gene="Mitochondrially Encoded NADH:Ubiquinone
                     Oxidoreductase Core Subunit 3"
                     /gene_synonym="ND3"
                     /EC_number="7.1.1.2"
                     /note="[intronless gene]"
                     /codon_start=1
                     /transl_table=2
                     /product="ND3"
                     /translation="LSPYECGFDPLGSARLPFSLRFFLIAILFLLFDLEIALLLPLPW
                     GDQLDTPTLTLAWSAAVLALLTLGLIYE"
BASE COUNT       34 a     77 c     36 g     69 t
ORIGIN      
        1 ctgtccccct atgaatgcgg atttgacccc ctgggatctg cccgactacc tttctccctg
       61 cgctttttcc ttatcgccat tttatttctt ttatttgacc tagagatcgc ccttcttcta
      121 cccctcccat gaggggatca actagacacc cccaccctaa cacttgcttg atccgccgcc
      181 gtccttgcct tgctcaccct tggcttgatt tacgag
//
LOCUS       MH5                      216 bp    DNA     linear   VRT 18-OCT-2022
DEFINITION  Coregonus oxyrinchus mitochondrion.
ACCESSION   MH5
VERSION
KEYWORDS    .
SOURCE      mitochondrion Coregonus oxyrinchus (houting)
  ORGANISM  Coregonus oxyrinchus
            Eukaryota; Metazoa; Chordata; Craniata; Vertebrata; Euteleostomi;
            Actinopterygii; Neopterygii; Teleostei; Protacanthopterygii;
            Salmoniformes; Salmonidae; Coregoninae; Coregonus.
REFERENCE   1  (bases 1 to 216)
  AUTHORS   Kroes,R., Winkel,Y., Breeuwer,J.A.J., van Loon,E.E., Loader,S.P.,
            Maclaine,J.S., Verdonschot,P.F.M. and vande der Geest,H.G.
  TITLE     Phylogenetic analysis of museum specimens of houting Coreglous
            oxyrynchus shows the need for a revision of its extinct status
  JOURNAL   unpublished
REFERENCE   2  (bases 1 to 216)
  AUTHORS   Kroes,R., Winkel,Y., Breeuwer,J.A.J., van Loon,E.E., Loader,S.P.,
            Maclaine,J.S., Verdonschot,P.F.M. and vande der Geest,H.G.
  TITLE     Direct Submission
  JOURNAL   Submitted (18-OCT-2022) Department of Biodiversity and Ecosystem
            Dynamics, University of Amsterdam, Science Park 904, Amsterdam,
            1098 XH, The Netherlands
COMMENT     Bankit Comment: ALT EMAIL:j.a.j.breeuwer@gmail.com
            Bankit Comment: TOTAL # OF SEQS:28
            
            ##Assembly-Data-START##
            Sequencing Technology :: Sanger dideoxy sequencing
            ##Assembly-Data-END##
FEATURES             Location/Qualifiers
     source          1..216
                     /organism="Coregonus oxyrinchus"
                     /organelle="mitochondrion"
                     /mol_type="genomic DNA"
                     /isolation_source="Museum"
                     /specimen_voucher="NHMUK:ecatalogue:2584918"
                     /db_xref="taxon:348708"
                     /sex="NA"
                     /tissue_type="Pectoral fin"
                     /dev_stage="Adult"
                     /country="Sweden: River Gotha"
                     /lat_lon="57,69183 N 11,91015 E"
                     /collection_date="1853"
     gene            1..216
                     /gene="Mitochondrially Encoded NADH:Ubiquinone
                     Oxidoreductase Core Subunit 3"
                     /gene_synonym="ND3"
     gene            <1..>216
                     /gene="ND3"
     mRNA            <1..>216
                     /gene="Mitochondrially Encoded NADH:Ubiquinone
                     Oxidoreductase Core Subunit 3"
                     /gene_synonym="ND3"
                     /product="ND3"
     CDS             <1..>216
                     /gene="Mitochondrially Encoded NADH:Ubiquinone
                     Oxidoreductase Core Subunit 3"
                     /gene_synonym="ND3"
                     /EC_number="7.1.1.2"
                     /note="[intronless gene]"
                     /codon_start=1
                     /transl_table=2
                     /product="ND3"
                     /translation="LSPYECGFDPLGSARLPFSLRFFLIAILFLLFDLEIALLLPLPW
                     GDQLDTPTLTLAWSAAVLALLTLGLIYE"
BASE COUNT       34 a     77 c     36 g     69 t
ORIGIN      
        1 ctgtccccct atgaatgcgg atttgacccc ctgggatctg cccgactacc tttctccctg
       61 cgctttttcc ttatcgccat tttatttctt ttatttgacc tagagatcgc ccttcttcta
      121 cccctcccat gaggggatca actagacacc cccaccctaa cacttgcttg atccgccgcc
      181 gtccttgcct tgctcaccct tggcttgatt tacgag
//
LOCUS       MH6                      216 bp    DNA     linear   VRT 18-OCT-2022
DEFINITION  Coregonus oxyrinchus mitochondrion.
ACCESSION   MH6
VERSION
KEYWORDS    .
SOURCE      mitochondrion Coregonus oxyrinchus (houting)
  ORGANISM  Coregonus oxyrinchus
            Eukaryota; Metazoa; Chordata; Craniata; Vertebrata; Euteleostomi;
            Actinopterygii; Neopterygii; Teleostei; Protacanthopterygii;
            Salmoniformes; Salmonidae; Coregoninae; Coregonus.
REFERENCE   1  (bases 1 to 216)
  AUTHORS   Kroes,R., Winkel,Y., Breeuwer,J.A.J., van Loon,E.E., Loader,S.P.,
            Maclaine,J.S., Verdonschot,P.F.M. and vande der Geest,H.G.
  TITLE     Phylogenetic analysis of museum specimens of houting Coreglous
            oxyrynchus shows the need for a revision of its extinct status
  JOURNAL   unpublished
REFERENCE   2  (bases 1 to 216)
  AUTHORS   Kroes,R., Winkel,Y., Breeuwer,J.A.J., van Loon,E.E., Loader,S.P.,
            Maclaine,J.S., Verdonschot,P.F.M. and vande der Geest,H.G.
  TITLE     Direct Submission
  JOURNAL   Submitted (18-OCT-2022) Department of Biodiversity and Ecosystem
            Dynamics, University of Amsterdam, Science Park 904, Amsterdam,
            1098 XH, The Netherlands
COMMENT     Bankit Comment: ALT EMAIL:j.a.j.breeuwer@gmail.com
            Bankit Comment: TOTAL # OF SEQS:28
            
            ##Assembly-Data-START##
            Sequencing Technology :: Sanger dideoxy sequencing
            ##Assembly-Data-END##
FEATURES             Location/Qualifiers
     source          1..216
                     /organism="Coregonus oxyrinchus"
                     /organelle="mitochondrion"
                     /mol_type="genomic DNA"
                     /isolation_source="Museum"
                     /specimen_voucher="NHMUK:ecatalogue:2597942"
                     /db_xref="taxon:348708"
                     /sex="NA"
                     /tissue_type="Pectoral fin"
                     /dev_stage="Adult"
                     /country="Ireland"
                     /lat_lon="53,75485 N 7,309071 W"
                     /collection_date="1865"
     gene            1..216
                     /gene="Mitochondrially Encoded NADH:Ubiquinone
                     Oxidoreductase Core Subunit 3"
                     /gene_synonym="ND3"
     gene            <1..>216
                     /gene="ND3"
     mRNA            <1..>216
                     /gene="Mitochondrially Encoded NADH:Ubiquinone
                     Oxidoreductase Core Subunit 3"
                     /gene_synonym="ND3"
                     /product="ND3"
     CDS             <1..>216
                     /gene="Mitochondrially Encoded NADH:Ubiquinone
                     Oxidoreductase Core Subunit 3"
                     /gene_synonym="ND3"
                     /EC_number="7.1.1.2"
                     /note="[intronless gene]"
                     /codon_start=1
                     /transl_table=2
                     /product="ND3"
                     /translation="LSPYECGFDPLGSARLPFSLRFFLIAILFLLFDLEIALLLPLPW
                     GDQLDTPTLTLAWSAAVLALLTLGLIYE"
BASE COUNT       34 a     77 c     36 g     69 t
ORIGIN      
        1 ctgtccccct atgaatgcgg atttgacccc ctgggatctg cccgactacc tttctccctg
       61 cgctttttcc ttatcgccat tttatttctt ttatttgacc tagagatcgc ccttcttcta
      121 cccctcccat gaggggatca actagacacc cccaccctaa cacttgcttg atccgccgcc
      181 gtccttgcct tgctcaccct tggcttgatt tacgag
//
LOCUS       MH7                      216 bp    DNA     linear   VRT 18-OCT-2022
DEFINITION  Coregonus oxyrinchus mitochondrion.
ACCESSION   MH7
VERSION
KEYWORDS    .
SOURCE      mitochondrion Coregonus oxyrinchus (houting)
  ORGANISM  Coregonus oxyrinchus
            Eukaryota; Metazoa; Chordata; Craniata; Vertebrata; Euteleostomi;
            Actinopterygii; Neopterygii; Teleostei; Protacanthopterygii;
            Salmoniformes; Salmonidae; Coregoninae; Coregonus.
REFERENCE   1  (bases 1 to 216)
  AUTHORS   Kroes,R., Winkel,Y., Breeuwer,J.A.J., van Loon,E.E., Loader,S.P.,
            Maclaine,J.S., Verdonschot,P.F.M. and vande der Geest,H.G.
  TITLE     Phylogenetic analysis of museum specimens of houting Coreglous
            oxyrynchus shows the need for a revision of its extinct status
  JOURNAL   unpublished
REFERENCE   2  (bases 1 to 216)
  AUTHORS   Kroes,R., Winkel,Y., Breeuwer,J.A.J., van Loon,E.E., Loader,S.P.,
            Maclaine,J.S., Verdonschot,P.F.M. and vande der Geest,H.G.
  TITLE     Direct Submission
  JOURNAL   Submitted (18-OCT-2022) Department of Biodiversity and Ecosystem
            Dynamics, University of Amsterdam, Science Park 904, Amsterdam,
            1098 XH, The Netherlands
COMMENT     Bankit Comment: ALT EMAIL:j.a.j.breeuwer@gmail.com
            Bankit Comment: TOTAL # OF SEQS:28
            
            ##Assembly-Data-START##
            Sequencing Technology :: Sanger dideoxy sequencing
            ##Assembly-Data-END##
FEATURES             Location/Qualifiers
     source          1..216
                     /organism="Coregonus oxyrinchus"
                     /organelle="mitochondrion"
                     /mol_type="genomic DNA"
                     /isolation_source="Museum"
                     /specimen_voucher="NHMUK:ecatalogue:3130109"
                     /db_xref="taxon:348708"
                     /sex="NA"
                     /tissue_type="Pectoral fin"
                     /dev_stage="Adult"
                     /country="Ireland: Lough Rea"
                     /lat_lon="53,18694 N 8,564800 W"
                     /collection_date="1908"
     gene            1..216
                     /gene="Mitochondrially Encoded NADH:Ubiquinone
                     Oxidoreductase Core Subunit 3"
                     /gene_synonym="ND3"
     gene            <1..>216
                     /gene="ND3"
     mRNA            <1..>216
                     /gene="Mitochondrially Encoded NADH:Ubiquinone
                     Oxidoreductase Core Subunit 3"
                     /gene_synonym="ND3"
                     /product="ND3"
     CDS             <1..>216
                     /gene="Mitochondrially Encoded NADH:Ubiquinone
                     Oxidoreductase Core Subunit 3"
                     /gene_synonym="ND3"
                     /EC_number="7.1.1.2"
                     /note="[intronless gene]"
                     /codon_start=1
                     /transl_table=2
                     /product="ND3"
                     /translation="LSPYECGFDPLGSARLPFSLRFFLIAILFLLFDLEIALLLPLPW
                     GDQLDTPTLTLAWSAAVLALLTLGLIYE"
BASE COUNT       34 a     77 c     36 g     69 t
ORIGIN      
        1 ctgtccccct atgaatgcgg atttgacccc ctgggatctg cccgactacc tttctccctg
       61 cgctttttcc ttatcgccat tttatttctt ttatttgacc tagagatcgc ccttcttcta
      121 cccctcccat gaggggatca actagacacc cccaccctaa cacttgcttg atccgccgcc
      181 gtccttgcct tgctcaccct tggcttgatt tacgag
//
LOCUS       MH8                      216 bp    DNA     linear   VRT 18-OCT-2022
DEFINITION  Coregonus oxyrinchus mitochondrion.
ACCESSION   MH8
VERSION
KEYWORDS    .
SOURCE      mitochondrion Coregonus oxyrinchus (houting)
  ORGANISM  Coregonus oxyrinchus
            Eukaryota; Metazoa; Chordata; Craniata; Vertebrata; Euteleostomi;
            Actinopterygii; Neopterygii; Teleostei; Protacanthopterygii;
            Salmoniformes; Salmonidae; Coregoninae; Coregonus.
REFERENCE   1  (bases 1 to 216)
  AUTHORS   Kroes,R., Winkel,Y., Breeuwer,J.A.J., van Loon,E.E., Loader,S.P.,
            Maclaine,J.S., Verdonschot,P.F.M. and vande der Geest,H.G.
  TITLE     Phylogenetic analysis of museum specimens of houting Coreglous
            oxyrynchus shows the need for a revision of its extinct status
  JOURNAL   unpublished
REFERENCE   2  (bases 1 to 216)
  AUTHORS   Kroes,R., Winkel,Y., Breeuwer,J.A.J., van Loon,E.E., Loader,S.P.,
            Maclaine,J.S., Verdonschot,P.F.M. and vande der Geest,H.G.
  TITLE     Direct Submission
  JOURNAL   Submitted (18-OCT-2022) Department of Biodiversity and Ecosystem
            Dynamics, University of Amsterdam, Science Park 904, Amsterdam,
            1098 XH, The Netherlands
COMMENT     Bankit Comment: ALT EMAIL:j.a.j.breeuwer@gmail.com
            Bankit Comment: TOTAL # OF SEQS:28
            
            ##Assembly-Data-START##
            Sequencing Technology :: Sanger dideoxy sequencing
            ##Assembly-Data-END##
FEATURES             Location/Qualifiers
     source          1..216
                     /organism="Coregonus oxyrinchus"
                     /organelle="mitochondrion"
                     /mol_type="genomic DNA"
                     /isolation_source="Museum"
                     /specimen_voucher="NHMUK:ecatalogue:3118190"
                     /db_xref="taxon:348708"
                     /sex="NA"
                     /tissue_type="Pectoral fin"
                     /dev_stage="Adult"
                     /collection_date="1892"
     gene            1..216
                     /gene="Mitochondrially Encoded NADH:Ubiquinone
                     Oxidoreductase Core Subunit 3"
                     /gene_synonym="ND3"
     gene            <1..>216
                     /gene="ND3"
     mRNA            <1..>216
                     /gene="Mitochondrially Encoded NADH:Ubiquinone
                     Oxidoreductase Core Subunit 3"
                     /gene_synonym="ND3"
                     /product="ND3"
     CDS             <1..>216
                     /gene="Mitochondrially Encoded NADH:Ubiquinone
                     Oxidoreductase Core Subunit 3"
                     /gene_synonym="ND3"
                     /EC_number="7.1.1.2"
                     /note="[intronless gene]"
                     /codon_start=1
                     /transl_table=2
                     /product="ND3"
                     /translation="LSPYECGFDPLGSARLPFSLRFFLIAILFLLFDLEIALLLPLPW
                     GDQLDTPTLTLAWSAAVLALLTLGLIYE"
BASE COUNT       34 a     77 c     36 g     69 t
ORIGIN      
        1 ctgtccccct atgaatgcgg atttgacccc ctgggatctg cccgactacc tttctccctg
       61 cgctttttcc ttatcgccat tttatttctt ttatttgacc tagagatcgc ccttcttcta
      121 cccctcccat gaggggatca actagacacc cccaccctaa cacttgcttg atccgccgcc
      181 gtccttgcct tgctcaccct tggcttgatt tacgag
//
LOCUS       MH9                      216 bp    DNA     linear   VRT 18-OCT-2022
DEFINITION  Coregonus oxyrinchus mitochondrion.
ACCESSION   MH9
VERSION
KEYWORDS    .
SOURCE      mitochondrion Coregonus oxyrinchus (houting)
  ORGANISM  Coregonus oxyrinchus
            Eukaryota; Metazoa; Chordata; Craniata; Vertebrata; Euteleostomi;
            Actinopterygii; Neopterygii; Teleostei; Protacanthopterygii;
            Salmoniformes; Salmonidae; Coregoninae; Coregonus.
REFERENCE   1  (bases 1 to 216)
  AUTHORS   Kroes,R., Winkel,Y., Breeuwer,J.A.J., van Loon,E.E., Loader,S.P.,
            Maclaine,J.S., Verdonschot,P.F.M. and vande der Geest,H.G.
  TITLE     Phylogenetic analysis of museum specimens of houting Coreglous
            oxyrynchus shows the need for a revision of its extinct status
  JOURNAL   unpublished
REFERENCE   2  (bases 1 to 216)
  AUTHORS   Kroes,R., Winkel,Y., Breeuwer,J.A.J., van Loon,E.E., Loader,S.P.,
            Maclaine,J.S., Verdonschot,P.F.M. and vande der Geest,H.G.
  TITLE     Direct Submission
  JOURNAL   Submitted (18-OCT-2022) Department of Biodiversity and Ecosystem
            Dynamics, University of Amsterdam, Science Park 904, Amsterdam,
            1098 XH, The Netherlands
COMMENT     Bankit Comment: ALT EMAIL:j.a.j.breeuwer@gmail.com
            Bankit Comment: TOTAL # OF SEQS:28
            
            ##Assembly-Data-START##
            Sequencing Technology :: Sanger dideoxy sequencing
            ##Assembly-Data-END##
FEATURES             Location/Qualifiers
     source          1..216
                     /organism="Coregonus oxyrinchus"
                     /organelle="mitochondrion"
                     /mol_type="genomic DNA"
                     /isolation_source="Museum"
                     /specimen_voucher="NHMUK:ecatalogue:8747656"
                     /db_xref="taxon:348708"
                     /sex="NA"
                     /tissue_type="Pectoral fin"
                     /dev_stage="Adult"
                     /country="Ireland: Lough Derg"
                     /lat_lon="52,92662 N 8,306597 W"
                     /collection_date="1919"
     gene            1..216
                     /gene="Mitochondrially Encoded NADH:Ubiquinone
                     Oxidoreductase Core Subunit 3"
                     /gene_synonym="ND3"
     gene            <1..>216
                     /gene="ND3"
     mRNA            <1..>216
                     /gene="Mitochondrially Encoded NADH:Ubiquinone
                     Oxidoreductase Core Subunit 3"
                     /gene_synonym="ND3"
                     /product="ND3"
     CDS             <1..>216
                     /gene="Mitochondrially Encoded NADH:Ubiquinone
                     Oxidoreductase Core Subunit 3"
                     /gene_synonym="ND3"
                     /EC_number="7.1.1.2"
                     /note="[intronless gene]"
                     /codon_start=1
                     /transl_table=2
                     /product="ND3"
                     /translation="LSPYECGFDPLGSARLPFSLRFFLIAILFLLFDLEIALLLPLPW
                     GDQLDTPTLTLAWSAAVLALLTLGLIYE"
BASE COUNT       34 a     77 c     36 g     69 t
ORIGIN      
        1 ctgtccccct atgaatgcgg atttgacccc ctgggatctg cccgactacc tttctccctg
       61 cgctttttcc ttatcgccat tttatttctt ttatttgacc tagagatcgc ccttcttcta
      121 cccctcccat gaggggatca actagacacc cccaccctaa cacttgcttg atccgccgcc
      181 gtccttgcct tgctcaccct tggcttgatt tacgag
//
LOCUS       FH3                      216 bp    DNA     linear   VRT 18-OCT-2022
DEFINITION  Coregonus oxyrinchus mitochondrion.
ACCESSION   FH3
VERSION
KEYWORDS    .
SOURCE      mitochondrion Coregonus oxyrinchus (houting)
  ORGANISM  Coregonus oxyrinchus
            Eukaryota; Metazoa; Chordata; Craniata; Vertebrata; Euteleostomi;
            Actinopterygii; Neopterygii; Teleostei; Protacanthopterygii;
            Salmoniformes; Salmonidae; Coregoninae; Coregonus.
REFERENCE   1  (bases 1 to 216)
  AUTHORS   Kroes,R., Winkel,Y., Breeuwer,J.A.J., van Loon,E.E., Loader,S.P.,
            Maclaine,J.S., Verdonschot,P.F.M. and vande der Geest,H.G.
  TITLE     Phylogenetic analysis of museum specimens of houting Coreglous
            oxyrynchus shows the need for a revision of its extinct status
  JOURNAL   unpublished
REFERENCE   2  (bases 1 to 216)
  AUTHORS   Kroes,R., Winkel,Y., Breeuwer,J.A.J., van Loon,E.E., Loader,S.P.,
            Maclaine,J.S., Verdonschot,P.F.M. and vande der Geest,H.G.
  TITLE     Direct Submission
  JOURNAL   Submitted (18-OCT-2022) Department of Biodiversity and Ecosystem
            Dynamics, University of Amsterdam, Science Park 904, Amsterdam,
            1098 XH, The Netherlands
COMMENT     Bankit Comment: ALT EMAIL:j.a.j.breeuwer@gmail.com
            Bankit Comment: TOTAL # OF SEQS:28
            
            ##Assembly-Data-START##
            Sequencing Technology :: Sanger dideoxy sequencing
            ##Assembly-Data-END##
FEATURES             Location/Qualifiers
     source          1..216
                     /organism="Coregonus oxyrinchus"
                     /organelle="mitochondrion"
                     /mol_type="genomic DNA"
                     /isolation_source="wild"
                     /specimen_voucher="NA"
                     /db_xref="taxon:348708"
                     /sex="Female"
                     /tissue_type="Pectoral muscle"
                     /dev_stage="Adult"
                     /country="Netherlands: Westeinderplassen"
                     /lat_lon="52,39337 N 4,772633 E"
                     /collection_date="May-2017"
     gene            1..216
                     /gene="Mitochondrially Encoded NADH:Ubiquinone
                     Oxidoreductase Core Subunit 3"
                     /gene_synonym="ND3"
     gene            <1..>216
                     /gene="ND3"
     mRNA            <1..>216
                     /gene="Mitochondrially Encoded NADH:Ubiquinone
                     Oxidoreductase Core Subunit 3"
                     /gene_synonym="ND3"
                     /product="ND3"
     CDS             <1..>216
                     /gene="Mitochondrially Encoded NADH:Ubiquinone
                     Oxidoreductase Core Subunit 3"
                     /gene_synonym="ND3"
                     /EC_number="7.1.1.2"
                     /note="[intronless gene]"
                     /codon_start=1
                     /transl_table=2
                     /product="ND3"
                     /translation="LSPYECGFDPLGSARLPFSLRFFLIAILFLLFDLEIALLLPLPW
                     GDQLDTPTLTLAWSAAVLALLTLGLIYE"
BASE COUNT       33 a     77 c     36 g     69 t      1 others
ORIGIN      
        1 ctgtccccct atgagtgcgg atttgacccc ctgggatctg cccgactacc tttctccctg
       61 cgctttttcc ttatcgccat tttatttctt ttatttgacc tagagatcgc ccttcttcta
      121 cccctcccat gaggngatca actagacacc cccaccctaa cacttgcttg atccgccgcc
      181 gtccttgcct tgctcaccct tggcttgatt tacgag
//
LOCUS       FH70                     216 bp    DNA     linear   VRT 18-OCT-2022
DEFINITION  Coregonus oxyrinchus mitochondrion.
ACCESSION   FH70
VERSION
KEYWORDS    .
SOURCE      mitochondrion Coregonus oxyrinchus (houting)
  ORGANISM  Coregonus oxyrinchus
            Eukaryota; Metazoa; Chordata; Craniata; Vertebrata; Euteleostomi;
            Actinopterygii; Neopterygii; Teleostei; Protacanthopterygii;
            Salmoniformes; Salmonidae; Coregoninae; Coregonus.
REFERENCE   1  (bases 1 to 216)
  AUTHORS   Kroes,R., Winkel,Y., Breeuwer,J.A.J., van Loon,E.E., Loader,S.P.,
            Maclaine,J.S., Verdonschot,P.F.M. and vande der Geest,H.G.
  TITLE     Phylogenetic analysis of museum specimens of houting Coreglous
            oxyrynchus shows the need for a revision of its extinct status
  JOURNAL   unpublished
REFERENCE   2  (bases 1 to 216)
  AUTHORS   Kroes,R., Winkel,Y., Breeuwer,J.A.J., van Loon,E.E., Loader,S.P.,
            Maclaine,J.S., Verdonschot,P.F.M. and vande der Geest,H.G.
  TITLE     Direct Submission
  JOURNAL   Submitted (18-OCT-2022) Department of Biodiversity and Ecosystem
            Dynamics, University of Amsterdam, Science Park 904, Amsterdam,
            1098 XH, The Netherlands
COMMENT     Bankit Comment: ALT EMAIL:j.a.j.breeuwer@gmail.com
            Bankit Comment: TOTAL # OF SEQS:28
            
            ##Assembly-Data-START##
            Sequencing Technology :: Sanger dideoxy sequencing
            ##Assembly-Data-END##
FEATURES             Location/Qualifiers
     source          1..216
                     /organism="Coregonus oxyrinchus"
                     /organelle="mitochondrion"
                     /mol_type="genomic DNA"
                     /isolation_source="wild"
                     /specimen_voucher="NA"
                     /db_xref="taxon:348708"
                     /sex="NA"
                     /tissue_type="Pectoral fin"
                     /dev_stage="Adult"
                     /country="Netherlands: Westeinderplassen"
                     /lat_lon="52,39337 N 4,772633 E"
                     /collection_date="Mar-2017"
     gene            1..216
                     /gene="Mitochondrially Encoded NADH:Ubiquinone
                     Oxidoreductase Core Subunit 3"
                     /gene_synonym="ND3"
     gene            <1..>216
                     /gene="ND3"
     mRNA            <1..>216
                     /gene="Mitochondrially Encoded NADH:Ubiquinone
                     Oxidoreductase Core Subunit 3"
                     /gene_synonym="ND3"
                     /product="ND3"
     CDS             <1..>216
                     /gene="Mitochondrially Encoded NADH:Ubiquinone
                     Oxidoreductase Core Subunit 3"
                     /gene_synonym="ND3"
                     /EC_number="7.1.1.2"
                     /note="[intronless gene]"
                     /codon_start=1
                     /transl_table=2
                     /product="ND3"
                     /translation="LSPYECGFDPLGSARLPFSLRFFLIAILFLLFDLEIALLLPLPW
                     GDQLDTPTLTLAWSAAVLALLTLGLIYE"
BASE COUNT       33 a     77 c     37 g     69 t
ORIGIN      
        1 ctgtccccct atgagtgcgg atttgacccc ctgggatctg cccgactacc tttctccctg
       61 cgctttttcc ttatcgccat tttatttctt ttatttgacc tagagatcgc ccttcttcta
      121 cccctcccat gaggggatca actagacacc cccaccctaa cacttgcttg atccgccgcc
      181 gtccttgcct tgctcaccct tggcttgatt tacgag
//
LOCUS       FH4                      216 bp    DNA     linear   VRT 18-OCT-2022
DEFINITION  Coregonus oxyrinchus mitochondrion.
ACCESSION   FH4
VERSION
KEYWORDS    .
SOURCE      mitochondrion Coregonus oxyrinchus (houting)
  ORGANISM  Coregonus oxyrinchus
            Eukaryota; Metazoa; Chordata; Craniata; Vertebrata; Euteleostomi;
            Actinopterygii; Neopterygii; Teleostei; Protacanthopterygii;
            Salmoniformes; Salmonidae; Coregoninae; Coregonus.
REFERENCE   1  (bases 1 to 216)
  AUTHORS   Kroes,R., Winkel,Y., Breeuwer,J.A.J., van Loon,E.E., Loader,S.P.,
            Maclaine,J.S., Verdonschot,P.F.M. and vande der Geest,H.G.
  TITLE     Phylogenetic analysis of museum specimens of houting Coreglous
            oxyrynchus shows the need for a revision of its extinct status
  JOURNAL   unpublished
REFERENCE   2  (bases 1 to 216)
  AUTHORS   Kroes,R., Winkel,Y., Breeuwer,J.A.J., van Loon,E.E., Loader,S.P.,
            Maclaine,J.S., Verdonschot,P.F.M. and vande der Geest,H.G.
  TITLE     Direct Submission
  JOURNAL   Submitted (18-OCT-2022) Department of Biodiversity and Ecosystem
            Dynamics, University of Amsterdam, Science Park 904, Amsterdam,
            1098 XH, The Netherlands
COMMENT     Bankit Comment: ALT EMAIL:j.a.j.breeuwer@gmail.com
            Bankit Comment: TOTAL # OF SEQS:28
            
            ##Assembly-Data-START##
            Sequencing Technology :: Sanger dideoxy sequencing
            ##Assembly-Data-END##
FEATURES             Location/Qualifiers
     source          1..216
                     /organism="Coregonus oxyrinchus"
                     /organelle="mitochondrion"
                     /mol_type="genomic DNA"
                     /isolation_source="wild"
                     /specimen_voucher="NA"
                     /db_xref="taxon:348708"
                     /sex="Male"
                     /tissue_type="Pectoral muscle"
                     /dev_stage="Adult"
                     /country="Netherlands: Westeinderplassen"
                     /lat_lon="52,39337 N 4,772633 E"
                     /collection_date="May-2017"
     gene            1..216
                     /gene="Mitochondrially Encoded NADH:Ubiquinone
                     Oxidoreductase Core Subunit 3"
                     /gene_synonym="ND3"
     gene            <1..>216
                     /gene="ND3"
     mRNA            <1..>216
                     /gene="Mitochondrially Encoded NADH:Ubiquinone
                     Oxidoreductase Core Subunit 3"
                     /gene_synonym="ND3"
                     /product="ND3"
     CDS             <1..>216
                     /gene="Mitochondrially Encoded NADH:Ubiquinone
                     Oxidoreductase Core Subunit 3"
                     /gene_synonym="ND3"
                     /EC_number="7.1.1.2"
                     /note="[intronless gene]"
                     /codon_start=1
                     /transl_table=2
                     /product="ND3"
                     /translation="LSPYECGFDPLGSARLPFSLRFFLIAILFLLFDLEIALLLPLPW
                     GDQLDTPTLTLAWSAAVLALLTLGLIYE"
BASE COUNT       33 a     77 c     37 g     69 t
ORIGIN      
        1 ctgtccccct atgagtgcgg atttgacccc ctgggatctg cccgactacc tttctccctg
       61 cgctttttcc ttatcgccat tttatttctt ttatttgacc tagagatcgc ccttcttcta
      121 cccctcccat gaggggatca actagacacc cccaccctaa cacttgcttg atccgccgcc
      181 gtccttgcct tgctcaccct tggcttgatt tacgag
//
LOCUS       FH46                     216 bp    DNA     linear   VRT 18-OCT-2022
DEFINITION  Coregonus oxyrinchus mitochondrion.
ACCESSION   FH46
VERSION
KEYWORDS    .
SOURCE      mitochondrion Coregonus oxyrinchus (houting)
  ORGANISM  Coregonus oxyrinchus
            Eukaryota; Metazoa; Chordata; Craniata; Vertebrata; Euteleostomi;
            Actinopterygii; Neopterygii; Teleostei; Protacanthopterygii;
            Salmoniformes; Salmonidae; Coregoninae; Coregonus.
REFERENCE   1  (bases 1 to 216)
  AUTHORS   Kroes,R., Winkel,Y., Breeuwer,J.A.J., van Loon,E.E., Loader,S.P.,
            Maclaine,J.S., Verdonschot,P.F.M. and vande der Geest,H.G.
  TITLE     Phylogenetic analysis of museum specimens of houting Coreglous
            oxyrynchus shows the need for a revision of its extinct status
  JOURNAL   unpublished
REFERENCE   2  (bases 1 to 216)
  AUTHORS   Kroes,R., Winkel,Y., Breeuwer,J.A.J., van Loon,E.E., Loader,S.P.,
            Maclaine,J.S., Verdonschot,P.F.M. and vande der Geest,H.G.
  TITLE     Direct Submission
  JOURNAL   Submitted (18-OCT-2022) Department of Biodiversity and Ecosystem
            Dynamics, University of Amsterdam, Science Park 904, Amsterdam,
            1098 XH, The Netherlands
COMMENT     Bankit Comment: ALT EMAIL:j.a.j.breeuwer@gmail.com
            Bankit Comment: TOTAL # OF SEQS:28
            
            ##Assembly-Data-START##
            Sequencing Technology :: Sanger dideoxy sequencing
            ##Assembly-Data-END##
FEATURES             Location/Qualifiers
     source          1..216
                     /organism="Coregonus oxyrinchus"
                     /organelle="mitochondrion"
                     /mol_type="genomic DNA"
                     /isolation_source="wild"
                     /specimen_voucher="NA"
                     /db_xref="taxon:348708"
                     /sex="NA"
                     /tissue_type="Pectoral fin"
                     /dev_stage="Adult"
                     /country="Netherlands: Westeinderplassen"
                     /lat_lon="52,39337 N 4,772633 E"
                     /collection_date="Mar-2017"
     gene            1..216
                     /gene="Mitochondrially Encoded NADH:Ubiquinone
                     Oxidoreductase Core Subunit 3"
                     /gene_synonym="ND3"
     gene            <1..>216
                     /gene="ND3"
     mRNA            <1..>216
                     /gene="Mitochondrially Encoded NADH:Ubiquinone
                     Oxidoreductase Core Subunit 3"
                     /gene_synonym="ND3"
                     /product="ND3"
     CDS             <1..>216
                     /gene="Mitochondrially Encoded NADH:Ubiquinone
                     Oxidoreductase Core Subunit 3"
                     /gene_synonym="ND3"
                     /EC_number="7.1.1.2"
                     /note="[intronless gene]"
                     /codon_start=1
                     /transl_table=2
                     /product="ND3"
                     /translation="LSPYECGFDPLGSARLPFSLRFFLIAILFLLFDLEIALLLPLPW
                     GDQLDTPTLTLAWSAAVLTLLTLGLIYE"
BASE COUNT       36 a     78 c     34 g     68 t
ORIGIN      
        1 ctgtccccct atgagtgcgg atttgacccc ctaggatctg cccgactacc tttctccctg
       61 cgctttttcc ttatcgccat tttatttctt ttatttgacc tagagatcgc ccttcttcta
      121 cccctcccat gaggagacca actagacacc cccaccctaa cacttgcttg atccgccgcc
      181 gtccttacct tgctcaccct tggcttgatt tacgag
//
LOCUS       FH62                     216 bp    DNA     linear   VRT 18-OCT-2022
DEFINITION  Coregonus oxyrinchus mitochondrion.
ACCESSION   FH62
VERSION
KEYWORDS    .
SOURCE      mitochondrion Coregonus oxyrinchus (houting)
  ORGANISM  Coregonus oxyrinchus
            Eukaryota; Metazoa; Chordata; Craniata; Vertebrata; Euteleostomi;
            Actinopterygii; Neopterygii; Teleostei; Protacanthopterygii;
            Salmoniformes; Salmonidae; Coregoninae; Coregonus.
REFERENCE   1  (bases 1 to 216)
  AUTHORS   Kroes,R., Winkel,Y., Breeuwer,J.A.J., van Loon,E.E., Loader,S.P.,
            Maclaine,J.S., Verdonschot,P.F.M. and vande der Geest,H.G.
  TITLE     Phylogenetic analysis of museum specimens of houting Coreglous
            oxyrynchus shows the need for a revision of its extinct status
  JOURNAL   unpublished
REFERENCE   2  (bases 1 to 216)
  AUTHORS   Kroes,R., Winkel,Y., Breeuwer,J.A.J., van Loon,E.E., Loader,S.P.,
            Maclaine,J.S., Verdonschot,P.F.M. and vande der Geest,H.G.
  TITLE     Direct Submission
  JOURNAL   Submitted (18-OCT-2022) Department of Biodiversity and Ecosystem
            Dynamics, University of Amsterdam, Science Park 904, Amsterdam,
            1098 XH, The Netherlands
COMMENT     Bankit Comment: ALT EMAIL:j.a.j.breeuwer@gmail.com
            Bankit Comment: TOTAL # OF SEQS:28
            
            ##Assembly-Data-START##
            Sequencing Technology :: Sanger dideoxy sequencing
            ##Assembly-Data-END##
FEATURES             Location/Qualifiers
     source          1..216
                     /organism="Coregonus oxyrinchus"
                     /organelle="mitochondrion"
                     /mol_type="genomic DNA"
                     /isolation_source="wild"
                     /specimen_voucher="NA"
                     /db_xref="taxon:348708"
                     /sex="NA"
                     /tissue_type="Pectoral fin"
                     /dev_stage="Adult"
                     /country="Netherlands: Westeinderplassen"
                     /lat_lon="52,39337 N 4,772633 E"
                     /collection_date="Mar-2017"
     gene            1..216
                     /gene="Mitochondrially Encoded NADH:Ubiquinone
                     Oxidoreductase Core Subunit 3"
                     /gene_synonym="ND3"
     gene            <1..>216
                     /gene="ND3"
     mRNA            <1..>216
                     /gene="Mitochondrially Encoded NADH:Ubiquinone
                     Oxidoreductase Core Subunit 3"
                     /gene_synonym="ND3"
                     /product="ND3"
     CDS             <1..>216
                     /gene="Mitochondrially Encoded NADH:Ubiquinone
                     Oxidoreductase Core Subunit 3"
                     /gene_synonym="ND3"
                     /EC_number="7.1.1.2"
                     /note="[intronless gene]"
                     /codon_start=1
                     /transl_table=2
                     /product="ND3"
                     /translation="LSPYECGFDPLGSARLPFSLRFFLIAILFLLFDLEIALLLPLPW
                     GDQLDTPTLTLAWSAAVLTLLTLGLIYE"
BASE COUNT       36 a     78 c     34 g     68 t
ORIGIN      
        1 ctgtccccct atgagtgcgg atttgacccc ctaggatctg cccgactacc tttctccctg
       61 cgctttttcc ttatcgccat tttatttctt ttatttgacc tagagatcgc ccttcttcta
      121 cccctcccat gaggagacca actagacacc cccaccctaa cacttgcttg atccgccgcc
      181 gtccttacct tgctcaccct tggcttgatt tacgag
//
LOCUS       FH69                     216 bp    DNA     linear   VRT 18-OCT-2022
DEFINITION  Coregonus oxyrinchus mitochondrion.
ACCESSION   FH69
VERSION
KEYWORDS    .
SOURCE      mitochondrion Coregonus oxyrinchus (houting)
  ORGANISM  Coregonus oxyrinchus
            Eukaryota; Metazoa; Chordata; Craniata; Vertebrata; Euteleostomi;
            Actinopterygii; Neopterygii; Teleostei; Protacanthopterygii;
            Salmoniformes; Salmonidae; Coregoninae; Coregonus.
REFERENCE   1  (bases 1 to 216)
  AUTHORS   Kroes,R., Winkel,Y., Breeuwer,J.A.J., van Loon,E.E., Loader,S.P.,
            Maclaine,J.S., Verdonschot,P.F.M. and vande der Geest,H.G.
  TITLE     Phylogenetic analysis of museum specimens of houting Coreglous
            oxyrynchus shows the need for a revision of its extinct status
  JOURNAL   unpublished
REFERENCE   2  (bases 1 to 216)
  AUTHORS   Kroes,R., Winkel,Y., Breeuwer,J.A.J., van Loon,E.E., Loader,S.P.,
            Maclaine,J.S., Verdonschot,P.F.M. and vande der Geest,H.G.
  TITLE     Direct Submission
  JOURNAL   Submitted (18-OCT-2022) Department of Biodiversity and Ecosystem
            Dynamics, University of Amsterdam, Science Park 904, Amsterdam,
            1098 XH, The Netherlands
COMMENT     Bankit Comment: ALT EMAIL:j.a.j.breeuwer@gmail.com
            Bankit Comment: TOTAL # OF SEQS:28
            
            ##Assembly-Data-START##
            Sequencing Technology :: Sanger dideoxy sequencing
            ##Assembly-Data-END##
FEATURES             Location/Qualifiers
     source          1..216
                     /organism="Coregonus oxyrinchus"
                     /organelle="mitochondrion"
                     /mol_type="genomic DNA"
                     /isolation_source="wild"
                     /specimen_voucher="NA"
                     /db_xref="taxon:348708"
                     /sex="NA"
                     /tissue_type="Pectoral fin"
                     /dev_stage="Adult"
                     /country="Netherlands: Westeinderplassen"
                     /lat_lon="52,39337 N 4,772633 E"
                     /collection_date="Mar-2017"
     gene            1..216
                     /gene="Mitochondrially Encoded NADH:Ubiquinone
                     Oxidoreductase Core Subunit 3"
                     /gene_synonym="ND3"
     gene            <1..>216
                     /gene="ND3"
     mRNA            <1..>216
                     /gene="Mitochondrially Encoded NADH:Ubiquinone
                     Oxidoreductase Core Subunit 3"
                     /gene_synonym="ND3"
                     /product="ND3"
     CDS             <1..>216
                     /gene="Mitochondrially Encoded NADH:Ubiquinone
                     Oxidoreductase Core Subunit 3"
                     /gene_synonym="ND3"
                     /EC_number="7.1.1.2"
                     /note="[intronless gene]"
                     /codon_start=1
                     /transl_table=2
                     /product="ND3"
                     /translation="LSPYECGFDPLGSARLPFSLRFFLIAILFLLFDLEIALLLPLPW
                     GDQLDTPTLTLAWSAAVLTLLTLGLIYE"
BASE COUNT       36 a     78 c     34 g     68 t
ORIGIN      
        1 ctgtccccct atgagtgcgg atttgacccc ctaggatctg cccgactacc tttctccctg
       61 cgctttttcc ttatcgccat tttatttctt ttatttgacc tagagatcgc ccttcttcta
      121 cccctcccat gaggagacca actagacacc cccaccctaa cacttgcttg atccgccgcc
      181 gtccttacct tgctcaccct tggcttgatt tacgag
//
LOCUS       FH71                     216 bp    DNA     linear   VRT 18-OCT-2022
DEFINITION  Coregonus oxyrinchus mitochondrion.
ACCESSION   FH71
VERSION
KEYWORDS    .
SOURCE      mitochondrion Coregonus oxyrinchus (houting)
  ORGANISM  Coregonus oxyrinchus
            Eukaryota; Metazoa; Chordata; Craniata; Vertebrata; Euteleostomi;
            Actinopterygii; Neopterygii; Teleostei; Protacanthopterygii;
            Salmoniformes; Salmonidae; Coregoninae; Coregonus.
REFERENCE   1  (bases 1 to 216)
  AUTHORS   Kroes,R., Winkel,Y., Breeuwer,J.A.J., van Loon,E.E., Loader,S.P.,
            Maclaine,J.S., Verdonschot,P.F.M. and vande der Geest,H.G.
  TITLE     Phylogenetic analysis of museum specimens of houting Coreglous
            oxyrynchus shows the need for a revision of its extinct status
  JOURNAL   unpublished
REFERENCE   2  (bases 1 to 216)
  AUTHORS   Kroes,R., Winkel,Y., Breeuwer,J.A.J., van Loon,E.E., Loader,S.P.,
            Maclaine,J.S., Verdonschot,P.F.M. and vande der Geest,H.G.
  TITLE     Direct Submission
  JOURNAL   Submitted (18-OCT-2022) Department of Biodiversity and Ecosystem
            Dynamics, University of Amsterdam, Science Park 904, Amsterdam,
            1098 XH, The Netherlands
COMMENT     Bankit Comment: ALT EMAIL:j.a.j.breeuwer@gmail.com
            Bankit Comment: TOTAL # OF SEQS:28
            
            ##Assembly-Data-START##
            Sequencing Technology :: Sanger dideoxy sequencing
            ##Assembly-Data-END##
FEATURES             Location/Qualifiers
     source          1..216
                     /organism="Coregonus oxyrinchus"
                     /organelle="mitochondrion"
                     /mol_type="genomic DNA"
                     /isolation_source="wild"
                     /specimen_voucher="NA"
                     /db_xref="taxon:348708"
                     /sex="NA"
                     /tissue_type="Pextoral fin"
                     /dev_stage="Adult"
                     /country="Netherlands: Halfweg, Noordzeekanaal"
                     /lat_lon="52,39337 N 4,772633 E"
                     /collection_date="Nov-2016"
     gene            1..216
                     /gene="Mitochondrially Encoded NADH:Ubiquinone
                     Oxidoreductase Core Subunit 3"
                     /gene_synonym="ND3"
     gene            <1..>216
                     /gene="ND3"
     mRNA            <1..>216
                     /gene="Mitochondrially Encoded NADH:Ubiquinone
                     Oxidoreductase Core Subunit 3"
                     /gene_synonym="ND3"
                     /product="ND3"
     CDS             <1..>216
                     /gene="Mitochondrially Encoded NADH:Ubiquinone
                     Oxidoreductase Core Subunit 3"
                     /gene_synonym="ND3"
                     /EC_number="7.1.1.2"
                     /note="[intronless gene]"
                     /codon_start=1
                     /transl_table=2
                     /product="ND3"
                     /translation="LSPYECGFDPLGSARLPFSLRFFLIAILFLLFDLEIALLLPLPW
                     GDQLDTPTLTLAWSAAVLTLLTLGLIYA"
BASE COUNT       35 a     79 c     34 g     68 t
ORIGIN      
        1 ctgtccccct atgagtgcgg atttgacccc ctaggatctg cccgactacc tttctccctg
       61 cgctttttcc ttatcgccat tttatttctt ttatttgacc tagagatcgc ccttcttcta
      121 cccctcccat gaggagacca actagacacc cccaccctaa cacttgcttg atccgccgcc
      181 gtccttacct tgctcaccct tggcttgatt tacgcg
//
LOCUS       FH32                     216 bp    DNA     linear   VRT 18-OCT-2022
DEFINITION  Coregonus lavaretus mitochondrion.
ACCESSION   FH32
VERSION
KEYWORDS    .
SOURCE      mitochondrion Coregonus lavaretus (common whitefish)
  ORGANISM  Coregonus lavaretus
            Eukaryota; Metazoa; Chordata; Craniata; Vertebrata; Euteleostomi;
            Actinopterygii; Neopterygii; Teleostei; Protacanthopterygii;
            Salmoniformes; Salmonidae; Coregoninae; Coregonus.
REFERENCE   1  (bases 1 to 216)
  AUTHORS   Kroes,R., Winkel,Y., Breeuwer,J.A.J., van Loon,E.E., Loader,S.P.,
            Maclaine,J.S., Verdonschot,P.F.M. and vande der Geest,H.G.
  TITLE     Phylogenetic analysis of museum specimens of houting Coreglous
            oxyrynchus shows the need for a revision of its extinct status
  JOURNAL   unpublished
REFERENCE   2  (bases 1 to 216)
  AUTHORS   Kroes,R., Winkel,Y., Breeuwer,J.A.J., van Loon,E.E., Loader,S.P.,
            Maclaine,J.S., Verdonschot,P.F.M. and vande der Geest,H.G.
  TITLE     Direct Submission
  JOURNAL   Submitted (18-OCT-2022) Department of Biodiversity and Ecosystem
            Dynamics, University of Amsterdam, Science Park 904, Amsterdam,
            1098 XH, The Netherlands
COMMENT     Bankit Comment: ALT EMAIL:j.a.j.breeuwer@gmail.com
            Bankit Comment: TOTAL # OF SEQS:28
            
            ##Assembly-Data-START##
            Sequencing Technology :: Sanger dideoxy sequencing
            ##Assembly-Data-END##
FEATURES             Location/Qualifiers
     source          1..216
                     /organism="Coregonus lavaretus"
                     /organelle="mitochondrion"
                     /mol_type="genomic DNA"
                     /isolation_source="Fish farm Mohnesee"
                     /specimen_voucher="NA"
                     /db_xref="taxon:59291"
                     /sex="NA"
                     /tissue_type="Complete larvae"
                     /dev_stage="Larvae"
                     /country="Germany: Mohnesee"
                     /lat_lon="51,47817 N 8,108633 E"
                     /collection_date="Mar-2017"
     gene            1..216
                     /gene="Mitochondrially Encoded NADH:Ubiquinone
                     Oxidoreductase Core Subunit 3"
                     /gene_synonym="ND3"
     gene            <1..>216
                     /gene="ND3"
     mRNA            <1..>216
                     /gene="Mitochondrially Encoded NADH:Ubiquinone
                     Oxidoreductase Core Subunit 3"
                     /gene_synonym="ND3"
                     /product="ND3"
     CDS             <1..>216
                     /gene="Mitochondrially Encoded NADH:Ubiquinone
                     Oxidoreductase Core Subunit 3"
                     /gene_synonym="ND3"
                     /EC_number="7.1.1.2"
                     /note="[intronless gene]"
                     /codon_start=1
                     /transl_table=2
                     /product="ND3"
                     /translation="LSPYECGFDPLGSARLPFSLRFFLIAILFLLFDLEIALLLPLPW
                     GDQLDTPTLTLAWSAAVLTLLTLGLIYE"
BASE COUNT       36 a     77 c     34 g     69 t
ORIGIN      
        1 ctgtccccct atgagtgcgg atttgacccc ctaggatctg cccgactacc tttctccctg
       61 cgctttttcc ttatcgccat tttatttctt ttatttgacc tagagatcgc ccttcttcta
      121 cccctcccat gaggagacca actagatacc cccaccctaa cacttgcttg atccgccgcc
      181 gtccttacct tgctcaccct tggcttgatt tacgag
//
