# Supplementary material for: Phylogenetic analysis of museum specimens of houting Coregonus oxyrinchus shows the need for a revision of its extinct status
Source: BMC Ecol Evol. 2023 Sep 27;23:57. doi: 10.1186/s12862-023-02161-7 (PMC10523663; doi:10.1186/s12862-023-02161-7)
Supplement: Supplementary file 3 — Additional file 3: S.3. NCBI data for ND3. Given are sample data and ND3 analysis results for samples included in the phylogenetic tree and haplotype networks, as submitted to GenBank. See S.1 for accession numbers for corresponding samples. [file 12862_2023_2161_MOESM3_ESM.txt]

S.3. NCBI data for ND3. Given are sample data and ND3 analysis results for samples included in the phylogenetic tree and haplotype networks, as submitted to GenBank. See S.1 for accession numbers for corresponding samples.  

LOCUS       FH69                     205 bp    DNA     linear   VRT 26-OCT-2022
DEFINITION  Coregonus oxyrinchus mitochondrion.
ACCESSION   FH69
VERSION
KEYWORDS    .
SOURCE      mitochondrion Coregonus oxyrinchus (houting)
  ORGANISM  Coregonus oxyrinchus
            Eukaryota; Metazoa; Chordata; Craniata; Vertebrata; Euteleostomi;
            Actinopterygii; Neopterygii; Teleostei; Protacanthopterygii;
            Salmoniformes; Salmonidae; Coregoninae; Coregonus.
REFERENCE   1  (bases 1 to 205)
  AUTHORS   Kroes,R., Winkel,Y., Breeuwer,J.A.J., van Loon,E., Loader,S.P.,
            MacLaine,J.S., Verdonschot,P.F.M. and van der Geest,H.G.
  TITLE     Phylogenetic analysis of museum specimens of houting Coregonus
            oxyrynchus shows the need for a revision of its extinct status
  JOURNAL   unpublished
REFERENCE   2  (bases 1 to 205)
  AUTHORS   Kroes,R., Winkel,Y. and Breeuwer,J.A.J.
  TITLE     Direct Submission
  JOURNAL   Submitted (26-OCT-2022) Department of Biodiversity and Ecosystem
            Dynamics, University of Amsterdam, Science Park 904, Amsterdam,
            1098 XH, The Netherlands
COMMENT     Bankit Comment: ALT EMAIL:j.a.j.breeuwer@gmail.com
            Bankit Comment: TOTAL # OF SEQS:31
            Bankit Comment: FeatPropSourceSeq:FH69
            
            ##Assembly-Data-START##
            Sequencing Technology :: Sanger dideoxy sequencing
            ##Assembly-Data-END##
FEATURES             Location/Qualifiers
     source          1..205
                     /organism="Coregonus oxyrinchus"
                     /organelle="mitochondrion"
                     /mol_type="other DNA"
                     /isolation_source="wild"
                     /specimen_voucher="NA"
                     /db_xref="taxon:348708"
                     /sex="NA"
                     /tissue_type="Pectoral fin"
                     /dev_stage="Adult"
                     /country="Netherlands: Westeinderplassen"
                     /lat_lon="'52,393376720433 N 4,77263342063253 E'"
                     /collection_date="Mar-2017"
                     /type="NA"
     gene            <1..>205
                     /gene="mt-cytB"
     CDS             <1..>205
                     /gene="mt-cytB"
                     /EC_number="1.10.2.2"
                     /note="mitochondrially encoded cytochrome B; [intronless
                     gene]; [intronless gene]"
                     /codon_start=3
                     /transl_table=2
                     /product="cytochrome B"
                     /translation="LHTSKQRGLTFRPLTQFLFWTLVADMLILTWIGGMPVEHPFIII
                     GQVASVIYFTIFLVLAPLAGWAE"
BASE COUNT       48 a     67 c     35 g     55 t
ORIGIN      
        1 ttctacatac ctctaagcag cgaggactaa ccttccggcc ccttacgcaa ttcttattct
       61 gaaccctagt agcagacatg ctcatcctca cctgaattgg cggtatacct gtagaacacc
      121 ccttcatcat catcggccaa gtcgcctcag ttatctactt caccatcttc ctagtcttgg
      181 cccccttagc cggatgagct gagaa
//
LOCUS       FH32                     205 bp    DNA     linear   VRT 26-OCT-2022
DEFINITION  Coregonus lavaretus mitochondrion.
ACCESSION   FH32
VERSION
KEYWORDS    .
SOURCE      mitochondrion Coregonus lavaretus (common whitefish)
  ORGANISM  Coregonus lavaretus
            Eukaryota; Metazoa; Chordata; Craniata; Vertebrata; Euteleostomi;
            Actinopterygii; Neopterygii; Teleostei; Protacanthopterygii;
            Salmoniformes; Salmonidae; Coregoninae; Coregonus.
REFERENCE   1  (bases 1 to 205)
  AUTHORS   Kroes,R., Winkel,Y., Breeuwer,J.A.J., van Loon,E., Loader,S.P.,
            MacLaine,J.S., Verdonschot,P.F.M. and van der Geest,H.G.
  TITLE     Phylogenetic analysis of museum specimens of houting Coregonus
            oxyrynchus shows the need for a revision of its extinct status
  JOURNAL   unpublished
REFERENCE   2  (bases 1 to 205)
  AUTHORS   Kroes,R., Winkel,Y. and Breeuwer,J.A.J.
  TITLE     Direct Submission
  JOURNAL   Submitted (26-OCT-2022) Department of Biodiversity and Ecosystem
            Dynamics, University of Amsterdam, Science Park 904, Amsterdam,
            1098 XH, The Netherlands
COMMENT     Bankit Comment: ALT EMAIL:j.a.j.breeuwer@gmail.com
            Bankit Comment: TOTAL # OF SEQS:31
            Bankit Comment: FeatPropSourceSeq:FH69
            
            ##Assembly-Data-START##
            Sequencing Technology :: Sanger dideoxy sequencing
            ##Assembly-Data-END##
FEATURES             Location/Qualifiers
     source          1..205
                     /organism="Coregonus lavaretus"
                     /organelle="mitochondrion"
                     /mol_type="other DNA"
                     /isolation_source="Fish farm Mohnesee"
                     /specimen_voucher="NA"
                     /db_xref="taxon:59291"
                     /sex="NA"
                     /tissue_type="Complete larvae"
                     /dev_stage="Larvae"
                     /country="Germany: Mohnesee"
                     /lat_lon="'51,4781732673774 N 8,10863377585006 E'"
                     /collection_date="Mar-2017"
                     /type="NA"
     gene            <1..>205
                     /gene="mt-cytB"
     CDS             <1..>205
                     /gene="mt-cytB"
                     /EC_number="1.10.2.2"
                     /note="mitochondrially encoded cytochrome B; [intronless
                     gene]; [intronless gene]"
                     /codon_start=3
                     /transl_table=2
                     /product="cytochrome B"
                     /translation="LHTSKQRGLTFRPLTQFLFWTLVADMLILTWIGGMPVEHPFIII
                     GQVASVIYFTIFLVLAPLAGWAE"
BASE COUNT       48 a     66 c     35 g     55 t      1 others
ORIGIN      
        1 ttctacatac ctctaagcag cgaggactaa ccttccggcc ccttacgcaa ttcttattct
       61 gaaccctagt agcagacatg ctcatcctca cctgaattgg cggtatacct gtagaacacc
      121 ccttcatcat catcggccaa gtcgcctcag ttatctactt caccatcttc ctagtcttgg
      181 cycccttagc cggatgagct gagaa
//
LOCUS       FH5                      205 bp    DNA     linear   VRT 26-OCT-2022
DEFINITION  Coregonus oxyrinchus mitochondrion.
ACCESSION   FH5
VERSION
KEYWORDS    .
SOURCE      mitochondrion Coregonus oxyrinchus (houting)
  ORGANISM  Coregonus oxyrinchus
            Eukaryota; Metazoa; Chordata; Craniata; Vertebrata; Euteleostomi;
            Actinopterygii; Neopterygii; Teleostei; Protacanthopterygii;
            Salmoniformes; Salmonidae; Coregoninae; Coregonus.
REFERENCE   1  (bases 1 to 205)
  AUTHORS   Kroes,R., Winkel,Y., Breeuwer,J.A.J., van Loon,E., Loader,S.P.,
            MacLaine,J.S., Verdonschot,P.F.M. and van der Geest,H.G.
  TITLE     Phylogenetic analysis of museum specimens of houting Coregonus
            oxyrynchus shows the need for a revision of its extinct status
  JOURNAL   unpublished
REFERENCE   2  (bases 1 to 205)
  AUTHORS   Kroes,R., Winkel,Y. and Breeuwer,J.A.J.
  TITLE     Direct Submission
  JOURNAL   Submitted (26-OCT-2022) Department of Biodiversity and Ecosystem
            Dynamics, University of Amsterdam, Science Park 904, Amsterdam,
            1098 XH, The Netherlands
COMMENT     Bankit Comment: ALT EMAIL:j.a.j.breeuwer@gmail.com
            Bankit Comment: TOTAL # OF SEQS:31
            Bankit Comment: FeatPropSourceSeq:FH69
            
            ##Assembly-Data-START##
            Sequencing Technology :: Sanger dideoxy sequencing
            ##Assembly-Data-END##
FEATURES             Location/Qualifiers
     source          1..205
                     /organism="Coregonus oxyrinchus"
                     /organelle="mitochondrion"
                     /mol_type="other DNA"
                     /isolation_source="wild"
                     /specimen_voucher="NA"
                     /db_xref="taxon:348708"
                     /sex="Female"
                     /tissue_type="Pectoral muscle"
                     /dev_stage="Adult"
                     /country="Netherlands: Westeinderplassen"
                     /lat_lon="'52,393376720433 N 4,77263342063253 E'"
                     /collection_date="May-2017"
                     /type="NA"
     gene            <1..>205
                     /gene="mt-cytB"
     CDS             <1..>205
                     /gene="mt-cytB"
                     /EC_number="1.10.2.2"
                     /note="mitochondrially encoded cytochrome B; [intronless
                     gene]; [intronless gene]"
                     /codon_start=3
                     /transl_table=2
                     /product="cytochrome B"
                     /translation="LHTSKQRGLTFRPLTQFLFWTLVADMLILTWIGGMPVEHPFIII
                     GQVASVIYFTIFLVLAPLAGWAE"
BASE COUNT       48 a     67 c     35 g     55 t
ORIGIN      
        1 ttctacatac ctctaagcag cgaggactaa ccttccggcc ccttacgcaa ttcttattct
       61 gaaccctagt agcagacatg ctcatcctca cctgaattgg cggtatacct gtagaacacc
      121 ccttcatcat catcggccaa gtcgcctcag ttatctactt caccatcttc ctagtcttgg
      181 cccccttagc cggatgagct gagaa
//
LOCUS       FH62                     205 bp    DNA     linear   VRT 26-OCT-2022
DEFINITION  Coregonus oxyrinchus mitochondrion.
ACCESSION   FH62
VERSION
KEYWORDS    .
SOURCE      mitochondrion Coregonus oxyrinchus (houting)
  ORGANISM  Coregonus oxyrinchus
            Eukaryota; Metazoa; Chordata; Craniata; Vertebrata; Euteleostomi;
            Actinopterygii; Neopterygii; Teleostei; Protacanthopterygii;
            Salmoniformes; Salmonidae; Coregoninae; Coregonus.
REFERENCE   1  (bases 1 to 205)
  AUTHORS   Kroes,R., Winkel,Y., Breeuwer,J.A.J., van Loon,E., Loader,S.P.,
            MacLaine,J.S., Verdonschot,P.F.M. and van der Geest,H.G.
  TITLE     Phylogenetic analysis of museum specimens of houting Coregonus
            oxyrynchus shows the need for a revision of its extinct status
  JOURNAL   unpublished
REFERENCE   2  (bases 1 to 205)
  AUTHORS   Kroes,R., Winkel,Y. and Breeuwer,J.A.J.
  TITLE     Direct Submission
  JOURNAL   Submitted (26-OCT-2022) Department of Biodiversity and Ecosystem
            Dynamics, University of Amsterdam, Science Park 904, Amsterdam,
            1098 XH, The Netherlands
COMMENT     Bankit Comment: ALT EMAIL:j.a.j.breeuwer@gmail.com
            Bankit Comment: TOTAL # OF SEQS:31
            Bankit Comment: FeatPropSourceSeq:FH69
            
            ##Assembly-Data-START##
            Sequencing Technology :: Sanger dideoxy sequencing
            ##Assembly-Data-END##
FEATURES             Location/Qualifiers
     source          1..205
                     /organism="Coregonus oxyrinchus"
                     /organelle="mitochondrion"
                     /mol_type="other DNA"
                     /isolation_source="wild"
                     /specimen_voucher="NA"
                     /db_xref="taxon:348708"
                     /sex="NA"
                     /tissue_type="Pectoral fin"
                     /dev_stage="Adult"
                     /country="Netherlands: Westeinderplassen"
                     /lat_lon="'52,393376720433 N 4,77263342063253 E'"
                     /collection_date="Mar-2017"
                     /type="NA"
     gene            <1..>205
                     /gene="mt-cytB"
     CDS             <1..>205
                     /gene="mt-cytB"
                     /EC_number="1.10.2.2"
                     /note="mitochondrially encoded cytochrome B; [intronless
                     gene]; [intronless gene]"
                     /codon_start=3
                     /transl_table=2
                     /product="cytochrome B"
                     /translation="LHTSKQRGLTFRPLTQFLFWTLVADMLILTWIGGMPVEHPFIII
                     GQVASVIYFTIFLVLAPLAGWAE"
BASE COUNT       48 a     67 c     35 g     55 t
ORIGIN      
        1 ttctacatac ctctaagcag cgaggactaa ccttccggcc ccttacgcaa ttcttattct
       61 gaaccctagt agcagacatg ctcatcctca cctgaattgg cggtatacct gtagaacacc
      121 ccttcatcat catcggccaa gtcgcctcag ttatctactt caccatcttc ctagtcttgg
      181 cccccttagc cggatgagct gagaa
//
LOCUS       MH11                     205 bp    DNA     linear   VRT 26-OCT-2022
DEFINITION  Coregonus oxyrinchus mitochondrion.
ACCESSION   MH11
VERSION
KEYWORDS    .
SOURCE      mitochondrion Coregonus oxyrinchus (houting)
  ORGANISM  Coregonus oxyrinchus
            Eukaryota; Metazoa; Chordata; Craniata; Vertebrata; Euteleostomi;
            Actinopterygii; Neopterygii; Teleostei; Protacanthopterygii;
            Salmoniformes; Salmonidae; Coregoninae; Coregonus.
REFERENCE   1  (bases 1 to 205)
  AUTHORS   Kroes,R., Winkel,Y., Breeuwer,J.A.J., van Loon,E., Loader,S.P.,
            MacLaine,J.S., Verdonschot,P.F.M. and van der Geest,H.G.
  TITLE     Phylogenetic analysis of museum specimens of houting Coregonus
            oxyrynchus shows the need for a revision of its extinct status
  JOURNAL   unpublished
REFERENCE   2  (bases 1 to 205)
  AUTHORS   Kroes,R., Winkel,Y. and Breeuwer,J.A.J.
  TITLE     Direct Submission
  JOURNAL   Submitted (26-OCT-2022) Department of Biodiversity and Ecosystem
            Dynamics, University of Amsterdam, Science Park 904, Amsterdam,
            1098 XH, The Netherlands
COMMENT     Bankit Comment: ALT EMAIL:j.a.j.breeuwer@gmail.com
            Bankit Comment: TOTAL # OF SEQS:31
            Bankit Comment: FeatPropSourceSeq:FH69
            
            ##Assembly-Data-START##
            Sequencing Technology :: Sanger dideoxy sequencing
            ##Assembly-Data-END##
FEATURES             Location/Qualifiers
     source          1..205
                     /organism="Coregonus oxyrinchus"
                     /organelle="mitochondrion"
                     /mol_type="other DNA"
                     /isolation_source="Museum"
                     /specimen_voucher="NHMUK:ecatalogue:3125739"
                     /db_xref="taxon:348708"
                     /sex="NA"
                     /tissue_type="Pectoral fin"
                     /dev_stage="Adult"
                     /country="United Kingdom: Lough Neagh"
                     /lat_lon="'54,620284775914 N 6,41952451341058 W'"
                     /collection_date="1904"
                     /type="NA"
     gene            <1..>205
                     /gene="mt-cytB"
     CDS             <1..>205
                     /gene="mt-cytB"
                     /EC_number="1.10.2.2"
                     /note="mitochondrially encoded cytochrome B; [intronless
                     gene]; [intronless gene]"
                     /codon_start=3
                     /transl_table=2
                     /product="cytochrome B"
                     /translation="LHTSKQRGLTFRPLTQFLFWTLVADMLILTWIGGMPVEHPFIII
                     GQVASVIYFTIFLVLAPLAGWAE"
BASE COUNT       48 a     67 c     35 g     55 t
ORIGIN      
        1 ttctacatac ctctaagcag cgaggactaa ccttccggcc ccttacgcaa ttcttattct
       61 gaaccctagt agcagacatg ctcatcctca cctgaattgg cggtatacct gtagaacacc
      121 ccttcatcat catcggccaa gtcgcctcag ttatctactt caccatcttc ctagtcttgg
      181 cccccttagc cggatgagct gagaa
//
LOCUS       MH12                     205 bp    DNA     linear   VRT 26-OCT-2022
DEFINITION  Coregonus oxyrinchus mitochondrion.
ACCESSION   MH12
VERSION
KEYWORDS    .
SOURCE      mitochondrion Coregonus oxyrinchus (houting)
  ORGANISM  Coregonus oxyrinchus
            Eukaryota; Metazoa; Chordata; Craniata; Vertebrata; Euteleostomi;
            Actinopterygii; Neopterygii; Teleostei; Protacanthopterygii;
            Salmoniformes; Salmonidae; Coregoninae; Coregonus.
REFERENCE   1  (bases 1 to 205)
  AUTHORS   Kroes,R., Winkel,Y., Breeuwer,J.A.J., van Loon,E., Loader,S.P.,
            MacLaine,J.S., Verdonschot,P.F.M. and van der Geest,H.G.
  TITLE     Phylogenetic analysis of museum specimens of houting Coregonus
            oxyrynchus shows the need for a revision of its extinct status
  JOURNAL   unpublished
REFERENCE   2  (bases 1 to 205)
  AUTHORS   Kroes,R., Winkel,Y. and Breeuwer,J.A.J.
  TITLE     Direct Submission
  JOURNAL   Submitted (26-OCT-2022) Department of Biodiversity and Ecosystem
            Dynamics, University of Amsterdam, Science Park 904, Amsterdam,
            1098 XH, The Netherlands
COMMENT     Bankit Comment: ALT EMAIL:j.a.j.breeuwer@gmail.com
            Bankit Comment: TOTAL # OF SEQS:31
            Bankit Comment: FeatPropSourceSeq:FH69
            
            ##Assembly-Data-START##
            Sequencing Technology :: Sanger dideoxy sequencing
            ##Assembly-Data-END##
FEATURES             Location/Qualifiers
     source          1..205
                     /organism="Coregonus oxyrinchus"
                     /organelle="mitochondrion"
                     /mol_type="other DNA"
                     /isolation_source="Museum"
                     /specimen_voucher="NHMUK:ecatalogue:3125739"
                     /db_xref="taxon:348708"
                     /sex="NA"
                     /tissue_type="Pectoral fin"
                     /dev_stage="Adult"
                     /country="United Kingdom: Lough Neagh"
                     /lat_lon="'54,620284775914 N 6,41952451341058 W'"
                     /collection_date="1904"
                     /type="NA"
     gene            <1..>205
                     /gene="mt-cytB"
     CDS             <1..>205
                     /gene="mt-cytB"
                     /EC_number="1.10.2.2"
                     /note="mitochondrially encoded cytochrome B; [intronless
                     gene]; [intronless gene]"
                     /codon_start=3
                     /transl_table=2
                     /product="cytochrome B"
                     /translation="LHTSKQRGLTFRPLTQFLFWTLVADMLILTWIGGMPVEHPFIII
                     GQVASVIYFTIFLVLAPLAGWAE"
BASE COUNT       48 a     66 c     35 g     55 t      1 others
ORIGIN      
        1 ttctacatac ctctaagcag cgaggactaa ccttccggcc ccttacgcaa ttcttattct
       61 gaaccctagt agcagacatg ctcatcctca cctgaattgg cggtatacct gtagaacacc
      121 ccttcatyat catcggccaa gtcgcctcag ttatctactt caccatcttc ctagtcttgg
      181 cccccttagc cggatgagct gagaa
//
LOCUS       MH13                     205 bp    DNA     linear   VRT 26-OCT-2022
DEFINITION  Coregonus oxyrinchus mitochondrion.
ACCESSION   MH13
VERSION
KEYWORDS    .
SOURCE      mitochondrion Coregonus oxyrinchus (houting)
  ORGANISM  Coregonus oxyrinchus
            Eukaryota; Metazoa; Chordata; Craniata; Vertebrata; Euteleostomi;
            Actinopterygii; Neopterygii; Teleostei; Protacanthopterygii;
            Salmoniformes; Salmonidae; Coregoninae; Coregonus.
REFERENCE   1  (bases 1 to 205)
  AUTHORS   Kroes,R., Winkel,Y., Breeuwer,J.A.J., van Loon,E., Loader,S.P.,
            MacLaine,J.S., Verdonschot,P.F.M. and van der Geest,H.G.
  TITLE     Phylogenetic analysis of museum specimens of houting Coregonus
            oxyrynchus shows the need for a revision of its extinct status
  JOURNAL   unpublished
REFERENCE   2  (bases 1 to 205)
  AUTHORS   Kroes,R., Winkel,Y. and Breeuwer,J.A.J.
  TITLE     Direct Submission
  JOURNAL   Submitted (26-OCT-2022) Department of Biodiversity and Ecosystem
            Dynamics, University of Amsterdam, Science Park 904, Amsterdam,
            1098 XH, The Netherlands
COMMENT     Bankit Comment: ALT EMAIL:j.a.j.breeuwer@gmail.com
            Bankit Comment: TOTAL # OF SEQS:31
            Bankit Comment: FeatPropSourceSeq:FH69
            
            ##Assembly-Data-START##
            Sequencing Technology :: Sanger dideoxy sequencing
            ##Assembly-Data-END##
FEATURES             Location/Qualifiers
     source          1..205
                     /organism="Coregonus oxyrinchus"
                     /organelle="mitochondrion"
                     /mol_type="other DNA"
                     /isolation_source="Museum"
                     /specimen_voucher="NHMUK:ecatalogue:2506823"
                     /db_xref="taxon:348708"
                     /sex="NA"
                     /tissue_type="Pectoral fin"
                     /dev_stage="Adult"
                     /country="United Kingdom: Lough Neagh"
                     /lat_lon="'54,620284775914 N 6,41952451341058 W'"
                     /collection_date="1927"
                     /type="NA"
     gene            <1..>205
                     /gene="mt-cytB"
     CDS             <1..>205
                     /gene="mt-cytB"
                     /EC_number="1.10.2.2"
                     /note="mitochondrially encoded cytochrome B; [intronless
                     gene]; [intronless gene]"
                     /codon_start=3
                     /transl_table=2
                     /product="cytochrome B"
                     /translation="LHTSKQRGLTFRPLTQFLFWTLVADMLILTWIGGMPVEHPFIII
                     GQVASVIYFTIFLVLAPLAGWAE"
BASE COUNT       48 a     66 c     35 g     55 t      1 others
ORIGIN      
        1 ttctacatac ctctaagcag cgaggactaa ccttccggcc ccttacgcaa ttcttattct
       61 gaaccctagt agcagacatg ctcatcctca cctgaattgg cggtatacct gtagaacacc
      121 ccttcatyat catcggccaa gtcgcctcag ttatctactt caccatcttc ctagtcttgg
      181 cccccttagc cggatgagct gagaa
//
LOCUS       MH14                     205 bp    DNA     linear   VRT 26-OCT-2022
DEFINITION  Coregonus oxyrinchus mitochondrion.
ACCESSION   MH14
VERSION
KEYWORDS    .
SOURCE      mitochondrion Coregonus oxyrinchus (houting)
  ORGANISM  Coregonus oxyrinchus
            Eukaryota; Metazoa; Chordata; Craniata; Vertebrata; Euteleostomi;
            Actinopterygii; Neopterygii; Teleostei; Protacanthopterygii;
            Salmoniformes; Salmonidae; Coregoninae; Coregonus.
REFERENCE   1  (bases 1 to 205)
  AUTHORS   Kroes,R., Winkel,Y., Breeuwer,J.A.J., van Loon,E., Loader,S.P.,
            MacLaine,J.S., Verdonschot,P.F.M. and van der Geest,H.G.
  TITLE     Phylogenetic analysis of museum specimens of houting Coregonus
            oxyrynchus shows the need for a revision of its extinct status
  JOURNAL   unpublished
REFERENCE   2  (bases 1 to 205)
  AUTHORS   Kroes,R., Winkel,Y. and Breeuwer,J.A.J.
  TITLE     Direct Submission
  JOURNAL   Submitted (26-OCT-2022) Department of Biodiversity and Ecosystem
            Dynamics, University of Amsterdam, Science Park 904, Amsterdam,
            1098 XH, The Netherlands
COMMENT     Bankit Comment: ALT EMAIL:j.a.j.breeuwer@gmail.com
            Bankit Comment: TOTAL # OF SEQS:31
            Bankit Comment: FeatPropSourceSeq:FH69
            
            ##Assembly-Data-START##
            Sequencing Technology :: Sanger dideoxy sequencing
            ##Assembly-Data-END##
FEATURES             Location/Qualifiers
     source          1..205
                     /organism="Coregonus oxyrinchus"
                     /organelle="mitochondrion"
                     /mol_type="other DNA"
                     /isolation_source="Museum"
                     /specimen_voucher="NHMUK:ecatalogue:2582961"
                     /db_xref="taxon:348708"
                     /sex="NA"
                     /tissue_type="Pectoral fin"
                     /dev_stage="Adult"
                     /collection_date="1850"
                     /type="NA"
     gene            <1..>205
                     /gene="mt-cytB"
     CDS             <1..>205
                     /gene="mt-cytB"
                     /EC_number="1.10.2.2"
                     /note="mitochondrially encoded cytochrome B; [intronless
                     gene]; [intronless gene]"
                     /codon_start=3
                     /transl_table=2
                     /product="cytochrome B"
                     /translation="LHTSKQRGLTFRPLTQFLFWTLVADMLILTWIGGMPVEHPFIII
                     GQVASVIYFTIFLVLAPLAGWAE"
BASE COUNT       48 a     67 c     35 g     55 t
ORIGIN      
        1 ttctacatac ctctaagcag cgaggactaa ccttccggcc ccttacgcaa ttcttattct
       61 gaaccctagt agcagacatg ctcatcctca cctgaattgg cggtatacct gtagaacacc
      121 ccttcatcat catcggccaa gtcgcctcag ttatctactt caccatcttc ctagtcttgg
      181 cccccttagc cggatgagct gagaa
//
LOCUS       MH19                     205 bp    DNA     linear   VRT 26-OCT-2022
DEFINITION  Coregonus oxyrinchus mitochondrion.
ACCESSION   MH19
VERSION
KEYWORDS    .
SOURCE      mitochondrion Coregonus oxyrinchus (houting)
  ORGANISM  Coregonus oxyrinchus
            Eukaryota; Metazoa; Chordata; Craniata; Vertebrata; Euteleostomi;
            Actinopterygii; Neopterygii; Teleostei; Protacanthopterygii;
            Salmoniformes; Salmonidae; Coregoninae; Coregonus.
REFERENCE   1  (bases 1 to 205)
  AUTHORS   Kroes,R., Winkel,Y., Breeuwer,J.A.J., van Loon,E., Loader,S.P.,
            MacLaine,J.S., Verdonschot,P.F.M. and van der Geest,H.G.
  TITLE     Phylogenetic analysis of museum specimens of houting Coregonus
            oxyrynchus shows the need for a revision of its extinct status
  JOURNAL   unpublished
REFERENCE   2  (bases 1 to 205)
  AUTHORS   Kroes,R., Winkel,Y. and Breeuwer,J.A.J.
  TITLE     Direct Submission
  JOURNAL   Submitted (26-OCT-2022) Department of Biodiversity and Ecosystem
            Dynamics, University of Amsterdam, Science Park 904, Amsterdam,
            1098 XH, The Netherlands
COMMENT     Bankit Comment: ALT EMAIL:j.a.j.breeuwer@gmail.com
            Bankit Comment: TOTAL # OF SEQS:31
            Bankit Comment: FeatPropSourceSeq:FH69
            
            ##Assembly-Data-START##
            Sequencing Technology :: Sanger dideoxy sequencing
            ##Assembly-Data-END##
FEATURES             Location/Qualifiers
     source          1..205
                     /organism="Coregonus oxyrinchus"
                     /organelle="mitochondrion"
                     /mol_type="other DNA"
                     /isolation_source="Museum"
                     /specimen_voucher="NHMUK:ecatalogue:8747792"
                     /db_xref="taxon:348708"
                     /sex="NA"
                     /tissue_type="Pectoral fin"
                     /dev_stage="Adult"
                     /country="Netherlands: Holland Coast"
                     /lat_lon="'51,8767792673815 N 4,51703031211697 E'"
                     /collection_date="1858"
                     /type="NA"
     gene            <1..>205
                     /gene="mt-cytB"
     CDS             <1..>205
                     /gene="mt-cytB"
                     /EC_number="1.10.2.2"
                     /note="mitochondrially encoded cytochrome B; [intronless
                     gene]; [intronless gene]"
                     /codon_start=3
                     /transl_table=2
                     /product="cytochrome B"
                     /translation="LHTSKQRGLTFRPLTQFLFWTLVADMLILTWIGGMPVEHPFIII
                     GQVASVIYFTIFLVLAPLAGWAE"
BASE COUNT       48 a     66 c     35 g     55 t      1 others
ORIGIN      
        1 ttctacatac ctctaagcag cgaggactaa ccttccggcc ccttacgcaa ttcttattct
       61 gaaccctagt agcagacatg ctcatcctca cctgaattgg cggtatacct gtagaacacc
      121 ccttcatcat catcggccaa gtcgcctcag ttatctactt caccatcttc ctagtcttgg
      181 cycccttagc cggatgagct gagaa
//
LOCUS       MH3                      205 bp    DNA     linear   VRT 26-OCT-2022
DEFINITION  Coregonus oxyrinchus mitochondrion.
ACCESSION   MH3
VERSION
KEYWORDS    .
SOURCE      mitochondrion Coregonus oxyrinchus (houting)
  ORGANISM  Coregonus oxyrinchus
            Eukaryota; Metazoa; Chordata; Craniata; Vertebrata; Euteleostomi;
            Actinopterygii; Neopterygii; Teleostei; Protacanthopterygii;
            Salmoniformes; Salmonidae; Coregoninae; Coregonus.
REFERENCE   1  (bases 1 to 205)
  AUTHORS   Kroes,R., Winkel,Y., Breeuwer,J.A.J., van Loon,E., Loader,S.P.,
            MacLaine,J.S., Verdonschot,P.F.M. and van der Geest,H.G.
  TITLE     Phylogenetic analysis of museum specimens of houting Coregonus
            oxyrynchus shows the need for a revision of its extinct status
  JOURNAL   unpublished
REFERENCE   2  (bases 1 to 205)
  AUTHORS   Kroes,R., Winkel,Y. and Breeuwer,J.A.J.
  TITLE     Direct Submission
  JOURNAL   Submitted (26-OCT-2022) Department of Biodiversity and Ecosystem
            Dynamics, University of Amsterdam, Science Park 904, Amsterdam,
            1098 XH, The Netherlands
COMMENT     Bankit Comment: ALT EMAIL:j.a.j.breeuwer@gmail.com
            Bankit Comment: TOTAL # OF SEQS:31
            Bankit Comment: FeatPropSourceSeq:FH69
            
            ##Assembly-Data-START##
            Sequencing Technology :: Sanger dideoxy sequencing
            ##Assembly-Data-END##
FEATURES             Location/Qualifiers
     source          1..205
                     /organism="Coregonus oxyrinchus"
                     /organelle="mitochondrion"
                     /mol_type="other DNA"
                     /isolation_source="Museum"
                     /specimen_voucher="NHMUK:ecatalogue:3107938"
                     /db_xref="taxon:348708"
                     /sex="NA"
                     /tissue_type="Pectoral fin"
                     /dev_stage="Adult"
                     /country="United Kingdom: Mouth of Dee"
                     /lat_lon="'53,1435163814045 N 3,22653207084482 W'"
                     /collection_date="1878"
                     /type="NA"
     gene            <1..>205
                     /gene="mt-cytB"
     CDS             <1..>205
                     /gene="mt-cytB"
                     /EC_number="1.10.2.2"
                     /note="mitochondrially encoded cytochrome B; [intronless
                     gene]; [intronless gene]"
                     /codon_start=3
                     /transl_table=2
                     /product="cytochrome B"
                     /translation="LHTSKQRGLTFRPLTQFLFWTLVADMLILTWIGGMPVEHPFIII
                     GQVASVIYFTIFLVLAPLAGWAE"
BASE COUNT       48 a     67 c     35 g     55 t
ORIGIN      
        1 ttctacatac ctctaagcag cgaggactaa ccttccggcc ccttacgcaa ttcttattct
       61 gaaccctagt agcagacatg ctcatcctca cctgaattgg cggtatacct gtagaacacc
      121 ccttcatcat catcggccaa gtcgcctcag ttatctactt caccatcttc ctagtcttgg
      181 cccccttagc cggatgagct gagaa
//
LOCUS       MH4                      205 bp    DNA     linear   VRT 26-OCT-2022
DEFINITION  Coregonus oxyrinchus mitochondrion.
ACCESSION   MH4
VERSION
KEYWORDS    .
SOURCE      mitochondrion Coregonus oxyrinchus (houting)
  ORGANISM  Coregonus oxyrinchus
            Eukaryota; Metazoa; Chordata; Craniata; Vertebrata; Euteleostomi;
            Actinopterygii; Neopterygii; Teleostei; Protacanthopterygii;
            Salmoniformes; Salmonidae; Coregoninae; Coregonus.
REFERENCE   1  (bases 1 to 205)
  AUTHORS   Kroes,R., Winkel,Y., Breeuwer,J.A.J., van Loon,E., Loader,S.P.,
            MacLaine,J.S., Verdonschot,P.F.M. and van der Geest,H.G.
  TITLE     Phylogenetic analysis of museum specimens of houting Coregonus
            oxyrynchus shows the need for a revision of its extinct status
  JOURNAL   unpublished
REFERENCE   2  (bases 1 to 205)
  AUTHORS   Kroes,R., Winkel,Y. and Breeuwer,J.A.J.
  TITLE     Direct Submission
  JOURNAL   Submitted (26-OCT-2022) Department of Biodiversity and Ecosystem
            Dynamics, University of Amsterdam, Science Park 904, Amsterdam,
            1098 XH, The Netherlands
COMMENT     Bankit Comment: ALT EMAIL:j.a.j.breeuwer@gmail.com
            Bankit Comment: TOTAL # OF SEQS:31
            Bankit Comment: FeatPropSourceSeq:FH69
            
            ##Assembly-Data-START##
            Sequencing Technology :: Sanger dideoxy sequencing
            ##Assembly-Data-END##
FEATURES             Location/Qualifiers
     source          1..205
                     /organism="Coregonus oxyrinchus"
                     /organelle="mitochondrion"
                     /mol_type="other DNA"
                     /isolation_source="Museum"
                     /specimen_voucher="NHMUK:ecatalogue:2594670"
                     /db_xref="taxon:348708"
                     /sex="NA"
                     /tissue_type="Pectoral fin"
                     /dev_stage="Adult"
                     /country="Ireland: Lough Neagh"
                     /lat_lon="'54,620284775914 N 6,41952451341058 W'"
                     /collection_date="1862"
                     /type="NA"
     gene            <1..>205
                     /gene="mt-cytB"
     CDS             <1..>205
                     /gene="mt-cytB"
                     /EC_number="1.10.2.2"
                     /note="mitochondrially encoded cytochrome B; [intronless
                     gene]; [intronless gene]"
                     /codon_start=3
                     /transl_table=2
                     /product="cytochrome B"
                     /translation="LHTSKQRGLTFRPLTQFLFWTLVADMLILTWIGGMPVEHPFIII
                     GQVASVIYFTIFLVLAPLAGWAE"
BASE COUNT       48 a     66 c     35 g     55 t      1 others
ORIGIN      
        1 ttctacatac ctctaagcag cgaggactaa ccttccggcc ccttacgcaa ttcttattct
       61 gaaccctagt agcagacatg ctcatcctca cctgaattgg cggtatacct gtagaacacc
      121 ccttcatcat catcggccaa gtcgcctcag ttatctactt caccatcttc ctagtcttgg
      181 cycccttagc cggatgagct gagaa
//
LOCUS       MH7                      205 bp    DNA     linear   VRT 26-OCT-2022
DEFINITION  Coregonus oxyrinchus mitochondrion.
ACCESSION   MH7
VERSION
KEYWORDS    .
SOURCE      mitochondrion Coregonus oxyrinchus (houting)
  ORGANISM  Coregonus oxyrinchus
            Eukaryota; Metazoa; Chordata; Craniata; Vertebrata; Euteleostomi;
            Actinopterygii; Neopterygii; Teleostei; Protacanthopterygii;
            Salmoniformes; Salmonidae; Coregoninae; Coregonus.
REFERENCE   1  (bases 1 to 205)
  AUTHORS   Kroes,R., Winkel,Y., Breeuwer,J.A.J., van Loon,E., Loader,S.P.,
            MacLaine,J.S., Verdonschot,P.F.M. and van der Geest,H.G.
  TITLE     Phylogenetic analysis of museum specimens of houting Coregonus
            oxyrynchus shows the need for a revision of its extinct status
  JOURNAL   unpublished
REFERENCE   2  (bases 1 to 205)
  AUTHORS   Kroes,R., Winkel,Y. and Breeuwer,J.A.J.
  TITLE     Direct Submission
  JOURNAL   Submitted (26-OCT-2022) Department of Biodiversity and Ecosystem
            Dynamics, University of Amsterdam, Science Park 904, Amsterdam,
            1098 XH, The Netherlands
COMMENT     Bankit Comment: ALT EMAIL:j.a.j.breeuwer@gmail.com
            Bankit Comment: TOTAL # OF SEQS:31
            Bankit Comment: FeatPropSourceSeq:FH69
            
            ##Assembly-Data-START##
            Sequencing Technology :: Sanger dideoxy sequencing
            ##Assembly-Data-END##
FEATURES             Location/Qualifiers
     source          1..205
                     /organism="Coregonus oxyrinchus"
                     /organelle="mitochondrion"
                     /mol_type="other DNA"
                     /isolation_source="Museum"
                     /specimen_voucher="NHMUK:ecatalogue:3130109"
                     /db_xref="taxon:348708"
                     /sex="NA"
                     /tissue_type="Pectoral fin"
                     /dev_stage="Adult"
                     /country="Ireland: Lough Rea"
                     /lat_lon="'53,1869410522522 N 8,56480025748552 W'"
                     /collection_date="1908"
                     /type="NA"
     gene            <1..>205
                     /gene="mt-cytB"
     CDS             <1..>205
                     /gene="mt-cytB"
                     /EC_number="1.10.2.2"
                     /note="mitochondrially encoded cytochrome B; [intronless
                     gene]; [intronless gene]"
                     /codon_start=3
                     /transl_table=2
                     /product="cytochrome B"
                     /translation="LHTSKQRGLTFRPLTQFLFWTLVADMLILTWIGGMPVEHPFIII
                     GQVASVIYFTIFLVLAPLAGWAE"
BASE COUNT       48 a     66 c     35 g     55 t      1 others
ORIGIN      
        1 ttctacatac ctctaagcag cgaggactaa ccttccggcc ccttacgcaa ttcttattct
       61 gaaccctagt agcagacatg ctcatcctca cctgaattgg cggtatacct gtagaacacc
      121 ccttcatcat catcggccaa gtcgcctcag ttatctactt caccatcttc ctagtcttgg
      181 cycccttagc cggatgagct gagaa
//
LOCUS       MH8                      205 bp    DNA     linear   VRT 26-OCT-2022
DEFINITION  Coregonus oxyrinchus mitochondrion.
ACCESSION   MH8
VERSION
KEYWORDS    .
SOURCE      mitochondrion Coregonus oxyrinchus (houting)
  ORGANISM  Coregonus oxyrinchus
            Eukaryota; Metazoa; Chordata; Craniata; Vertebrata; Euteleostomi;
            Actinopterygii; Neopterygii; Teleostei; Protacanthopterygii;
            Salmoniformes; Salmonidae; Coregoninae; Coregonus.
REFERENCE   1  (bases 1 to 205)
  AUTHORS   Kroes,R., Winkel,Y., Breeuwer,J.A.J., van Loon,E., Loader,S.P.,
            MacLaine,J.S., Verdonschot,P.F.M. and van der Geest,H.G.
  TITLE     Phylogenetic analysis of museum specimens of houting Coregonus
            oxyrynchus shows the need for a revision of its extinct status
  JOURNAL   unpublished
REFERENCE   2  (bases 1 to 205)
  AUTHORS   Kroes,R., Winkel,Y. and Breeuwer,J.A.J.
  TITLE     Direct Submission
  JOURNAL   Submitted (26-OCT-2022) Department of Biodiversity and Ecosystem
            Dynamics, University of Amsterdam, Science Park 904, Amsterdam,
            1098 XH, The Netherlands
COMMENT     Bankit Comment: ALT EMAIL:j.a.j.breeuwer@gmail.com
            Bankit Comment: TOTAL # OF SEQS:31
            Bankit Comment: FeatPropSourceSeq:FH69
            
            ##Assembly-Data-START##
            Sequencing Technology :: Sanger dideoxy sequencing
            ##Assembly-Data-END##
FEATURES             Location/Qualifiers
     source          1..205
                     /organism="Coregonus oxyrinchus"
                     /organelle="mitochondrion"
                     /mol_type="other DNA"
                     /isolation_source="Museum"
                     /specimen_voucher="NHMUK:ecatalogue:3118190"
                     /db_xref="taxon:348708"
                     /sex="NA"
                     /tissue_type="Pectoral fin"
                     /dev_stage="Adult"
                     /collection_date="1892"
                     /type="NA"
     gene            <1..>205
                     /gene="mt-cytB"
     CDS             <1..>205
                     /gene="mt-cytB"
                     /EC_number="1.10.2.2"
                     /note="mitochondrially encoded cytochrome B; [intronless
                     gene]; [intronless gene]"
                     /codon_start=3
                     /transl_table=2
                     /product="cytochrome B"
                     /translation="LHTSKQRGLTFRPLTQFLFWTLVADMLILTWIGGMPVEHPFIII
                     GQVASVIYFTIFLVLAPLAGWAE"
BASE COUNT       48 a     66 c     35 g     55 t      1 others
ORIGIN      
        1 ttctacatac ctctaagcag cgaggactaa ccttccggcc ccttacgcaa ttcttattct
       61 gaaccctagt agcagacatg ctcatcctca cctgaattgg cggtatacct gtagaacacc
      121 ccttcatcat catcggccaa gtcgcctcag ttatctactt caccatcttc ctagtcttgg
      181 cycccttagc cggatgagct gagaa
//
LOCUS       MH9                      205 bp    DNA     linear   VRT 26-OCT-2022
DEFINITION  Coregonus oxyrinchus mitochondrion.
ACCESSION   MH9
VERSION
KEYWORDS    .
SOURCE      mitochondrion Coregonus oxyrinchus (houting)
  ORGANISM  Coregonus oxyrinchus
            Eukaryota; Metazoa; Chordata; Craniata; Vertebrata; Euteleostomi;
            Actinopterygii; Neopterygii; Teleostei; Protacanthopterygii;
            Salmoniformes; Salmonidae; Coregoninae; Coregonus.
REFERENCE   1  (bases 1 to 205)
  AUTHORS   Kroes,R., Winkel,Y., Breeuwer,J.A.J., van Loon,E., Loader,S.P.,
            MacLaine,J.S., Verdonschot,P.F.M. and van der Geest,H.G.
  TITLE     Phylogenetic analysis of museum specimens of houting Coregonus
            oxyrynchus shows the need for a revision of its extinct status
  JOURNAL   unpublished
REFERENCE   2  (bases 1 to 205)
  AUTHORS   Kroes,R., Winkel,Y. and Breeuwer,J.A.J.
  TITLE     Direct Submission
  JOURNAL   Submitted (26-OCT-2022) Department of Biodiversity and Ecosystem
            Dynamics, University of Amsterdam, Science Park 904, Amsterdam,
            1098 XH, The Netherlands
COMMENT     Bankit Comment: ALT EMAIL:j.a.j.breeuwer@gmail.com
            Bankit Comment: TOTAL # OF SEQS:31
            Bankit Comment: FeatPropSourceSeq:FH69
            
            ##Assembly-Data-START##
            Sequencing Technology :: Sanger dideoxy sequencing
            ##Assembly-Data-END##
FEATURES             Location/Qualifiers
     source          1..205
                     /organism="Coregonus oxyrinchus"
                     /organelle="mitochondrion"
                     /mol_type="other DNA"
                     /isolation_source="Museum"
                     /specimen_voucher="NHMUK:ecatalogue:8747656"
                     /db_xref="taxon:348708"
                     /sex="NA"
                     /tissue_type="Pectoral fin"
                     /dev_stage="Adult"
                     /country="Ireland: Lough Derg"
                     /lat_lon="'52,926623896848 N 8,30659774831073 W'"
                     /collection_date="1919"
                     /type="NA"
     gene            <1..>205
                     /gene="mt-cytB"
     CDS             <1..>205
                     /gene="mt-cytB"
                     /EC_number="1.10.2.2"
                     /note="mitochondrially encoded cytochrome B; [intronless
                     gene]; [intronless gene]"
                     /codon_start=3
                     /transl_table=2
                     /product="cytochrome B"
                     /translation="LHTSKQRGLTFRPLTQFLFWTLVADMLILTWIGGMPVEHPFIII
                     GQVASVIYFTIFLVLAPLAGWAE"
BASE COUNT       48 a     67 c     35 g     55 t
ORIGIN      
        1 ttctacatac ctctaagcag cgaggactaa ccttccggcc ccttacgcaa ttcttattct
       61 gaaccctagt agcagacatg ctcatcctca cctgaattgg cggtatacct gtagaacacc
      121 ccttcatcat catcggccaa gtcgcctcag ttatctactt caccatcttc ctagtcttgg
      181 cccccttagc cggatgagct gagaa
//
LOCUS       FH71                     205 bp    DNA     linear   VRT 26-OCT-2022
DEFINITION  Coregonus oxyrinchus mitochondrion.
ACCESSION   FH71
VERSION
KEYWORDS    .
SOURCE      mitochondrion Coregonus oxyrinchus (houting)
  ORGANISM  Coregonus oxyrinchus
            Eukaryota; Metazoa; Chordata; Craniata; Vertebrata; Euteleostomi;
            Actinopterygii; Neopterygii; Teleostei; Protacanthopterygii;
            Salmoniformes; Salmonidae; Coregoninae; Coregonus.
REFERENCE   1  (bases 1 to 205)
  AUTHORS   Kroes,R., Winkel,Y., Breeuwer,J.A.J., van Loon,E., Loader,S.P.,
            MacLaine,J.S., Verdonschot,P.F.M. and van der Geest,H.G.
  TITLE     Phylogenetic analysis of museum specimens of houting Coregonus
            oxyrynchus shows the need for a revision of its extinct status
  JOURNAL   unpublished
REFERENCE   2  (bases 1 to 205)
  AUTHORS   Kroes,R., Winkel,Y. and Breeuwer,J.A.J.
  TITLE     Direct Submission
  JOURNAL   Submitted (26-OCT-2022) Department of Biodiversity and Ecosystem
            Dynamics, University of Amsterdam, Science Park 904, Amsterdam,
            1098 XH, The Netherlands
COMMENT     Bankit Comment: ALT EMAIL:j.a.j.breeuwer@gmail.com
            Bankit Comment: TOTAL # OF SEQS:31
            Bankit Comment: FeatPropSourceSeq:FH69
            
            ##Assembly-Data-START##
            Sequencing Technology :: Sanger dideoxy sequencing
            ##Assembly-Data-END##
FEATURES             Location/Qualifiers
     source          1..205
                     /organism="Coregonus oxyrinchus"
                     /organelle="mitochondrion"
                     /mol_type="other DNA"
                     /isolation_source="wild"
                     /specimen_voucher="NA"
                     /db_xref="taxon:348708"
                     /sex="NA"
                     /tissue_type="Pextoral fin"
                     /dev_stage="Adult"
                     /country="'Netherlands: Halfweg, Noordzeekanaal'"
                     /lat_lon="'52,393376720429 N 4,77263342059184 E'"
                     /collection_date="Nov-2016"
                     /type="NA"
     gene            <1..>205
                     /gene="mt-cytB"
     CDS             <1..>205
                     /gene="mt-cytB"
                     /EC_number="1.10.2.2"
                     /note="mitochondrially encoded cytochrome B; [intronless
                     gene]; [intronless gene]"
                     /codon_start=3
                     /transl_table=2
                     /product="cytochrome B"
                     /translation="LHTSKQRGLTFRPLTQFLFWTLVADMLILTWIGGMPVEHPFIII
                     GQVASVIYFTIFLVLAPLAGWAE"
BASE COUNT       48 a     67 c     35 g     55 t
ORIGIN      
        1 ttctacatac ctctaagcag cgaggactaa ccttccggcc ccttacgcaa ttcttattct
       61 gaaccctagt agcagacatg ctcatcctca cctgaattgg cggtatacct gtagaacacc
      121 ccttcatcat catcggccaa gtcgcctcag ttatctactt caccatcttc ctagtcttgg
      181 cccccttagc cggatgagct gagaa
//
LOCUS       MH20                     205 bp    DNA     linear   VRT 26-OCT-2022
DEFINITION  Coregonus oxyrinchus mitochondrion.
ACCESSION   MH20
VERSION
KEYWORDS    .
SOURCE      mitochondrion Coregonus oxyrinchus (houting)
  ORGANISM  Coregonus oxyrinchus
            Eukaryota; Metazoa; Chordata; Craniata; Vertebrata; Euteleostomi;
            Actinopterygii; Neopterygii; Teleostei; Protacanthopterygii;
            Salmoniformes; Salmonidae; Coregoninae; Coregonus.
REFERENCE   1  (bases 1 to 205)
  AUTHORS   Kroes,R., Winkel,Y., Breeuwer,J.A.J., van Loon,E., Loader,S.P.,
            MacLaine,J.S., Verdonschot,P.F.M. and van der Geest,H.G.
  TITLE     Phylogenetic analysis of museum specimens of houting Coregonus
            oxyrynchus shows the need for a revision of its extinct status
  JOURNAL   unpublished
REFERENCE   2  (bases 1 to 205)
  AUTHORS   Kroes,R., Winkel,Y. and Breeuwer,J.A.J.
  TITLE     Direct Submission
  JOURNAL   Submitted (26-OCT-2022) Department of Biodiversity and Ecosystem
            Dynamics, University of Amsterdam, Science Park 904, Amsterdam,
            1098 XH, The Netherlands
COMMENT     Bankit Comment: ALT EMAIL:j.a.j.breeuwer@gmail.com
            Bankit Comment: TOTAL # OF SEQS:31
            Bankit Comment: FeatPropSourceSeq:FH69
            
            ##Assembly-Data-START##
            Sequencing Technology :: Sanger dideoxy sequencing
            ##Assembly-Data-END##
FEATURES             Location/Qualifiers
     source          1..205
                     /organism="Coregonus oxyrinchus"
                     /organelle="mitochondrion"
                     /mol_type="other DNA"
                     /isolation_source="Museum"
                     /specimen_voucher="NHMUK:ecatalogue:2593701"
                     /db_xref="taxon:348708"
                     /sex="NA"
                     /tissue_type="Pectoral fin"
                     /dev_stage="Adult"
                     /country="Belgium: Antwerp"
                     /lat_lon="'51,3006890461695 N 4,26986165183923 E'"
                     /collection_date="1862"
                     /type="neotype"
     gene            <1..>205
                     /gene="mt-cytB"
     CDS             <1..>205
                     /gene="mt-cytB"
                     /EC_number="1.10.2.2"
                     /note="mitochondrially encoded cytochrome B; [intronless
                     gene]; [intronless gene]"
                     /codon_start=3
                     /transl_table=2
                     /product="cytochrome B"
                     /translation="LHTSKQRGLTFRPLTQFLFWTLVADMLILTWIGGMPVEHPFIII
                     GQVASVIYFTIFLVLAPLAGWAE"
BASE COUNT       48 a     67 c     35 g     55 t
ORIGIN      
        1 ttctacatac ctctaagcag cgaggactaa ccttccggcc ccttacgcaa ttcttattct
       61 gaaccctagt agcagacatg ctcatcctca cctgaattgg cggtatacct gtagaacacc
      121 ccttcatcat catcggccaa gtcgcctcag ttatctactt caccatcttc ctagtcttgg
      181 cccccttagc cggatgagct gagaa
//
LOCUS       MH15                     205 bp    DNA     linear   VRT 26-OCT-2022
DEFINITION  Coregonus oxyrinchus mitochondrion.
ACCESSION   MH15
VERSION
KEYWORDS    .
SOURCE      mitochondrion Coregonus oxyrinchus (houting)
  ORGANISM  Coregonus oxyrinchus
            Eukaryota; Metazoa; Chordata; Craniata; Vertebrata; Euteleostomi;
            Actinopterygii; Neopterygii; Teleostei; Protacanthopterygii;
            Salmoniformes; Salmonidae; Coregoninae; Coregonus.
REFERENCE   1  (bases 1 to 205)
  AUTHORS   Kroes,R., Winkel,Y., Breeuwer,J.A.J., van Loon,E., Loader,S.P.,
            MacLaine,J.S., Verdonschot,P.F.M. and van der Geest,H.G.
  TITLE     Phylogenetic analysis of museum specimens of houting Coregonus
            oxyrynchus shows the need for a revision of its extinct status
  JOURNAL   unpublished
REFERENCE   2  (bases 1 to 205)
  AUTHORS   Kroes,R., Winkel,Y. and Breeuwer,J.A.J.
  TITLE     Direct Submission
  JOURNAL   Submitted (26-OCT-2022) Department of Biodiversity and Ecosystem
            Dynamics, University of Amsterdam, Science Park 904, Amsterdam,
            1098 XH, The Netherlands
COMMENT     Bankit Comment: ALT EMAIL:j.a.j.breeuwer@gmail.com
            Bankit Comment: TOTAL # OF SEQS:31
            Bankit Comment: FeatPropSourceSeq:FH69
            
            ##Assembly-Data-START##
            Sequencing Technology :: Sanger dideoxy sequencing
            ##Assembly-Data-END##
FEATURES             Location/Qualifiers
     source          1..205
                     /organism="Coregonus oxyrinchus"
                     /organelle="mitochondrion"
                     /mol_type="other DNA"
                     /isolation_source="Museum"
                     /specimen_voucher="NHMUK:ecatalogue:3115530"
                     /db_xref="taxon:348708"
                     /sex="NA"
                     /tissue_type="Pectoral fin"
                     /dev_stage="Adult"
                     /country="United Kingdom: South Coast of England"
                     /lat_lon="'50,8423127534384 N 0,357845971375033 W'"
                     /collection_date="1889"
                     /type="NA"
     gene            <1..>205
                     /gene="mt-cytB"
     CDS             <1..>205
                     /gene="mt-cytB"
                     /EC_number="1.10.2.2"
                     /note="mitochondrially encoded cytochrome B; [intronless
                     gene]; [intronless gene]"
                     /codon_start=3
                     /transl_table=2
                     /product="cytochrome B"
                     /translation="LHTSKQRGLTFRPLTQFLFWTLVADMLILTWIGGMPVEHPFIII
                     GQVASVIYFTIFLVSAPLAGWTE"
BASE COUNT       49 a     66 c     34 g     54 t      2 others
ORIGIN      
        1 ttctacatac ctctaagcag cgaggactaa ccttccggcc ccttacgcaa ttcttattct
       61 gaaccctagt agcagacatg ctcatcctca cctgaattgg cggtatacct gtagaacacc
      121 ccttcatyat catcggccaa gtcgcctcag ttatctactt caccatcttc ctagtctcgg
      181 cycccttagc cggatgaact gagaa
//
LOCUS       MH21                     205 bp    DNA     linear   VRT 26-OCT-2022
DEFINITION  Coregonus oxyrinchus mitochondrion.
ACCESSION   MH21
VERSION
KEYWORDS    .
SOURCE      mitochondrion Coregonus oxyrinchus (houting)
  ORGANISM  Coregonus oxyrinchus
            Eukaryota; Metazoa; Chordata; Craniata; Vertebrata; Euteleostomi;
            Actinopterygii; Neopterygii; Teleostei; Protacanthopterygii;
            Salmoniformes; Salmonidae; Coregoninae; Coregonus.
REFERENCE   1  (bases 1 to 205)
  AUTHORS   Kroes,R., Winkel,Y., Breeuwer,J.A.J., van Loon,E., Loader,S.P.,
            MacLaine,J.S., Verdonschot,P.F.M. and van der Geest,H.G.
  TITLE     Phylogenetic analysis of museum specimens of houting Coregonus
            oxyrynchus shows the need for a revision of its extinct status
  JOURNAL   unpublished
REFERENCE   2  (bases 1 to 205)
  AUTHORS   Kroes,R., Winkel,Y. and Breeuwer,J.A.J.
  TITLE     Direct Submission
  JOURNAL   Submitted (26-OCT-2022) Department of Biodiversity and Ecosystem
            Dynamics, University of Amsterdam, Science Park 904, Amsterdam,
            1098 XH, The Netherlands
COMMENT     Bankit Comment: ALT EMAIL:j.a.j.breeuwer@gmail.com
            Bankit Comment: TOTAL # OF SEQS:31
            Bankit Comment: FeatPropSourceSeq:FH69
            
            ##Assembly-Data-START##
            Sequencing Technology :: Sanger dideoxy sequencing
            ##Assembly-Data-END##
FEATURES             Location/Qualifiers
     source          1..205
                     /organism="Coregonus oxyrinchus"
                     /organelle="mitochondrion"
                     /mol_type="other DNA"
                     /isolation_source="Museum"
                     /specimen_voucher="NHMUK:ecatalogue:2584717"
                     /db_xref="taxon:348708"
                     /sex="NA"
                     /tissue_type="skin tissue"
                     /dev_stage="Adult"
                     /country="'Netherlands: Leiden, assumed'"
                     /lat_lon="'52,163098398789 N 4,47839562528737 E'"
                     /collection_date="1754"
                     /type="syntype"
     gene            <1..>205
                     /gene="mt-cytB"
     CDS             <1..>205
                     /gene="mt-cytB"
                     /EC_number="1.10.2.2"
                     /note="mitochondrially encoded cytochrome B; [intronless
                     gene]; [intronless gene]"
                     /codon_start=3
                     /transl_table=2
                     /product="cytochrome B"
                     /translation="LHTSKQRGLTFRPLTQFLFWTLVADMLILTWIGGMPVEHPFIII
                     GQVASVIYFTIFLVLAPLAGWAE"
BASE COUNT       48 a     66 c     35 g     56 t
ORIGIN      
        1 ttctacatac ctctaagcag cgaggactaa ccttccggcc ccttacgcaa ttcttattct
       61 gaaccctagt agcagacatg ctcatcctca cctgaattgg cggtatacct gtagaacacc
      121 ccttcatcat catcggccaa gtcgcctcag ttatctactt caccatcttc ctagtcttgg
      181 ctcccttagc cggatgagct gagaa
//
LOCUS       MH5                      205 bp    DNA     linear   VRT 26-OCT-2022
DEFINITION  Coregonus oxyrinchus mitochondrion.
ACCESSION   MH5
VERSION
KEYWORDS    .
SOURCE      mitochondrion Coregonus oxyrinchus (houting)
  ORGANISM  Coregonus oxyrinchus
            Eukaryota; Metazoa; Chordata; Craniata; Vertebrata; Euteleostomi;
            Actinopterygii; Neopterygii; Teleostei; Protacanthopterygii;
            Salmoniformes; Salmonidae; Coregoninae; Coregonus.
REFERENCE   1  (bases 1 to 205)
  AUTHORS   Kroes,R., Winkel,Y., Breeuwer,J.A.J., van Loon,E., Loader,S.P.,
            MacLaine,J.S., Verdonschot,P.F.M. and van der Geest,H.G.
  TITLE     Phylogenetic analysis of museum specimens of houting Coregonus
            oxyrynchus shows the need for a revision of its extinct status
  JOURNAL   unpublished
REFERENCE   2  (bases 1 to 205)
  AUTHORS   Kroes,R., Winkel,Y. and Breeuwer,J.A.J.
  TITLE     Direct Submission
  JOURNAL   Submitted (26-OCT-2022) Department of Biodiversity and Ecosystem
            Dynamics, University of Amsterdam, Science Park 904, Amsterdam,
            1098 XH, The Netherlands
COMMENT     Bankit Comment: ALT EMAIL:j.a.j.breeuwer@gmail.com
            Bankit Comment: TOTAL # OF SEQS:31
            Bankit Comment: FeatPropSourceSeq:FH69
            
            ##Assembly-Data-START##
            Sequencing Technology :: Sanger dideoxy sequencing
            ##Assembly-Data-END##
FEATURES             Location/Qualifiers
     source          1..205
                     /organism="Coregonus oxyrinchus"
                     /organelle="mitochondrion"
                     /mol_type="other DNA"
                     /isolation_source="Museum"
                     /specimen_voucher="NHMUK:ecatalogue:2584918"
                     /db_xref="taxon:348708"
                     /sex="NA"
                     /tissue_type="Pectoral fin"
                     /dev_stage="Adult"
                     /country="Sweden: River Gotha"
                     /lat_lon="'57,6918358295706 N 11,9101533231156 E'"
                     /collection_date="1853"
                     /type="NA"
     gene            <1..>205
                     /gene="mt-cytB"
     CDS             <1..>205
                     /gene="mt-cytB"
                     /EC_number="1.10.2.2"
                     /note="mitochondrially encoded cytochrome B; [intronless
                     gene]; [intronless gene]"
                     /codon_start=3
                     /transl_table=2
                     /product="cytochrome B"
                     /translation="LHTSKQRGLTFRPLTQFLFWTLVADMLILTWIGGMPVEHPFIII
                     GQVASVIYFTIFLVLAPLAGWAE"
BASE COUNT       48 a     65 c     35 g     57 t
ORIGIN      
        1 ttctacatac ctctaagcag cgaggactaa ccttccggcc ccttacgcaa ttcttattct
       61 gaaccctagt agcagacatg ctcatcctca cctgaattgg cggtatacct gtagaacatc
      121 ccttcatcat catcggccaa gtcgcctcag ttatctactt caccatcttc ctagtcttgg
      181 ctcccttagc cggatgagct gagaa
//
LOCUS       FH25                     205 bp    DNA     linear   VRT 26-OCT-2022
DEFINITION  Coregonus lavaretus mitochondrion.
ACCESSION   FH25
VERSION
KEYWORDS    .
SOURCE      mitochondrion Coregonus lavaretus (common whitefish)
  ORGANISM  Coregonus lavaretus
            Eukaryota; Metazoa; Chordata; Craniata; Vertebrata; Euteleostomi;
            Actinopterygii; Neopterygii; Teleostei; Protacanthopterygii;
            Salmoniformes; Salmonidae; Coregoninae; Coregonus.
REFERENCE   1  (bases 1 to 205)
  AUTHORS   Kroes,R., Winkel,Y., Breeuwer,J.A.J., van Loon,E., Loader,S.P.,
            MacLaine,J.S., Verdonschot,P.F.M. and van der Geest,H.G.
  TITLE     Phylogenetic analysis of museum specimens of houting Coregonus
            oxyrynchus shows the need for a revision of its extinct status
  JOURNAL   unpublished
REFERENCE   2  (bases 1 to 205)
  AUTHORS   Kroes,R., Winkel,Y. and Breeuwer,J.A.J.
  TITLE     Direct Submission
  JOURNAL   Submitted (26-OCT-2022) Department of Biodiversity and Ecosystem
            Dynamics, University of Amsterdam, Science Park 904, Amsterdam,
            1098 XH, The Netherlands
COMMENT     Bankit Comment: ALT EMAIL:j.a.j.breeuwer@gmail.com
            Bankit Comment: TOTAL # OF SEQS:31
            Bankit Comment: FeatPropSourceSeq:FH69
            
            ##Assembly-Data-START##
            Sequencing Technology :: Sanger dideoxy sequencing
            ##Assembly-Data-END##
FEATURES             Location/Qualifiers
     source          1..205
                     /organism="Coregonus lavaretus"
                     /organelle="mitochondrion"
                     /mol_type="other DNA"
                     /isolation_source="Fish farm Mohnesee"
                     /specimen_voucher="NA"
                     /db_xref="taxon:59291"
                     /sex="NA"
                     /tissue_type="Complete larvae"
                     /dev_stage="Larvae"
                     /country="Germany: Mohnesee"
                     /lat_lon="'51,4781732673774 N 8,10863377585006 E'"
                     /collection_date="Mar-2017"
                     /type="NA"
     gene            <1..>205
                     /gene="mt-cytB"
     CDS             <1..>205
                     /gene="mt-cytB"
                     /EC_number="1.10.2.2"
                     /note="mitochondrially encoded cytochrome B; [intronless
                     gene]; [intronless gene]"
                     /codon_start=3
                     /transl_table=2
                     /product="cytochrome B"
                     /translation="LHTSKQRGLTFRPLTQFLFWTLVADMLILTWIGGMPVEHPFIII
                     GQVASVIYFTIFLVLAPLAGWAE"
BASE COUNT       48 a     66 c     35 g     56 t
ORIGIN      
        1 ttctacatac ctctaagcag cgaggactaa ccttccggcc ccttacgcaa ttcttattct
       61 gaaccctagt agcagacatg ctcatcctca cctgaattgg cggtatacct gtagaacacc
      121 ccttcattat catcggccaa gtcgcctcag ttatctactt caccatcttc ctagtcttgg
      181 cccccttagc cggatgagct gagaa
//
LOCUS       FH70                     205 bp    DNA     linear   VRT 26-OCT-2022
DEFINITION  Coregonus oxyrinchus mitochondrion.
ACCESSION   FH70
VERSION
KEYWORDS    .
SOURCE      mitochondrion Coregonus oxyrinchus (houting)
  ORGANISM  Coregonus oxyrinchus
            Eukaryota; Metazoa; Chordata; Craniata; Vertebrata; Euteleostomi;
            Actinopterygii; Neopterygii; Teleostei; Protacanthopterygii;
            Salmoniformes; Salmonidae; Coregoninae; Coregonus.
REFERENCE   1  (bases 1 to 205)
  AUTHORS   Kroes,R., Winkel,Y., Breeuwer,J.A.J., van Loon,E., Loader,S.P.,
            MacLaine,J.S., Verdonschot,P.F.M. and van der Geest,H.G.
  TITLE     Phylogenetic analysis of museum specimens of houting Coregonus
            oxyrynchus shows the need for a revision of its extinct status
  JOURNAL   unpublished
REFERENCE   2  (bases 1 to 205)
  AUTHORS   Kroes,R., Winkel,Y. and Breeuwer,J.A.J.
  TITLE     Direct Submission
  JOURNAL   Submitted (26-OCT-2022) Department of Biodiversity and Ecosystem
            Dynamics, University of Amsterdam, Science Park 904, Amsterdam,
            1098 XH, The Netherlands
COMMENT     Bankit Comment: ALT EMAIL:j.a.j.breeuwer@gmail.com
            Bankit Comment: TOTAL # OF SEQS:31
            Bankit Comment: FeatPropSourceSeq:FH69
            
            ##Assembly-Data-START##
            Sequencing Technology :: Sanger dideoxy sequencing
            ##Assembly-Data-END##
FEATURES             Location/Qualifiers
     source          1..205
                     /organism="Coregonus oxyrinchus"
                     /organelle="mitochondrion"
                     /mol_type="other DNA"
                     /isolation_source="wild"
                     /specimen_voucher="NA"
                     /db_xref="taxon:348708"
                     /sex="NA"
                     /tissue_type="Pectoral fin"
                     /dev_stage="Adult"
                     /country="Netherlands: Westeinderplassen"
                     /lat_lon="'52,393376720433 N 4,77263342063253 E'"
                     /collection_date="Mar-2017"
                     /type="NA"
     gene            <1..>205
                     /gene="mt-cytB"
     CDS             <1..>205
                     /gene="mt-cytB"
                     /EC_number="1.10.2.2"
                     /note="mitochondrially encoded cytochrome B; [intronless
                     gene]; [intronless gene]"
                     /codon_start=3
                     /transl_table=2
                     /product="cytochrome B"
                     /translation="LHTSKQRGLTFRPLTQFLFWTLVADMLILTWIGGMPVEHPFIII
                     GQVASVIYFTIFLVLAPLAGWAE"
BASE COUNT       48 a     66 c     35 g     56 t
ORIGIN      
        1 ttctacatac ctctaagcag cgaggactaa ccttccggcc ccttacgcaa ttcttattct
       61 gaaccctagt agcagacatg ctcatcctca cctgaattgg cggtatacct gtagaacacc
      121 ccttcattat catcggccaa gtcgcctcag ttatctactt caccatcttc ctagtcttgg
      181 cccccttagc cggatgagct gagaa
//
LOCUS       FH3                      205 bp    DNA     linear   VRT 26-OCT-2022
DEFINITION  Coregonus oxyrinchus mitochondrion.
ACCESSION   FH3
VERSION
KEYWORDS    .
SOURCE      mitochondrion Coregonus oxyrinchus (houting)
  ORGANISM  Coregonus oxyrinchus
            Eukaryota; Metazoa; Chordata; Craniata; Vertebrata; Euteleostomi;
            Actinopterygii; Neopterygii; Teleostei; Protacanthopterygii;
            Salmoniformes; Salmonidae; Coregoninae; Coregonus.
REFERENCE   1  (bases 1 to 205)
  AUTHORS   Kroes,R., Winkel,Y., Breeuwer,J.A.J., van Loon,E., Loader,S.P.,
            MacLaine,J.S., Verdonschot,P.F.M. and van der Geest,H.G.
  TITLE     Phylogenetic analysis of museum specimens of houting Coregonus
            oxyrynchus shows the need for a revision of its extinct status
  JOURNAL   unpublished
REFERENCE   2  (bases 1 to 205)
  AUTHORS   Kroes,R., Winkel,Y. and Breeuwer,J.A.J.
  TITLE     Direct Submission
  JOURNAL   Submitted (26-OCT-2022) Department of Biodiversity and Ecosystem
            Dynamics, University of Amsterdam, Science Park 904, Amsterdam,
            1098 XH, The Netherlands
COMMENT     Bankit Comment: ALT EMAIL:j.a.j.breeuwer@gmail.com
            Bankit Comment: TOTAL # OF SEQS:31
            Bankit Comment: FeatPropSourceSeq:FH69
            
            ##Assembly-Data-START##
            Sequencing Technology :: Sanger dideoxy sequencing
            ##Assembly-Data-END##
FEATURES             Location/Qualifiers
     source          1..205
                     /organism="Coregonus oxyrinchus"
                     /organelle="mitochondrion"
                     /mol_type="other DNA"
                     /isolation_source="wild"
                     /specimen_voucher="NA"
                     /db_xref="taxon:348708"
                     /sex="Female"
                     /tissue_type="Pectoral muscle"
                     /dev_stage="Adult"
                     /country="Netherlands: Westeinderplassen"
                     /lat_lon="'52,393376720433 N 4,77263342063253 E'"
                     /collection_date="May-2017"
                     /type="NA"
     gene            <1..>205
                     /gene="mt-cytB"
     CDS             <1..>205
                     /gene="mt-cytB"
                     /EC_number="1.10.2.2"
                     /note="mitochondrially encoded cytochrome B; [intronless
                     gene]; [intronless gene]"
                     /codon_start=3
                     /transl_table=2
                     /product="cytochrome B"
                     /translation="LHTSKQRGLTFRPLTQFLFWTLVADMLILTWIGGMPVEHPFIII
                     GQVASVIYFTIFLVLAPLAGWAE"
BASE COUNT       48 a     66 c     35 g     56 t
ORIGIN      
        1 ttctacatac ctctaagcag cgaggactaa ccttccggcc ccttacgcaa ttcttattct
       61 gaaccctagt agcagacatg ctcatcctca cctgaattgg cggtatacct gtagaacacc
      121 ccttcattat catcggccaa gtcgcctcag ttatctactt caccatcttc ctagtcttgg
      181 cccccttagc cggatgagct gagaa
//
LOCUS       FH52                     205 bp    DNA     linear   VRT 26-OCT-2022
DEFINITION  Coregonus oxyrinchus mitochondrion.
ACCESSION   FH52
VERSION
KEYWORDS    .
SOURCE      mitochondrion Coregonus oxyrinchus (houting)
  ORGANISM  Coregonus oxyrinchus
            Eukaryota; Metazoa; Chordata; Craniata; Vertebrata; Euteleostomi;
            Actinopterygii; Neopterygii; Teleostei; Protacanthopterygii;
            Salmoniformes; Salmonidae; Coregoninae; Coregonus.
REFERENCE   1  (bases 1 to 205)
  AUTHORS   Kroes,R., Winkel,Y., Breeuwer,J.A.J., van Loon,E., Loader,S.P.,
            MacLaine,J.S., Verdonschot,P.F.M. and van der Geest,H.G.
  TITLE     Phylogenetic analysis of museum specimens of houting Coregonus
            oxyrynchus shows the need for a revision of its extinct status
  JOURNAL   unpublished
REFERENCE   2  (bases 1 to 205)
  AUTHORS   Kroes,R., Winkel,Y. and Breeuwer,J.A.J.
  TITLE     Direct Submission
  JOURNAL   Submitted (26-OCT-2022) Department of Biodiversity and Ecosystem
            Dynamics, University of Amsterdam, Science Park 904, Amsterdam,
            1098 XH, The Netherlands
COMMENT     Bankit Comment: ALT EMAIL:j.a.j.breeuwer@gmail.com
            Bankit Comment: TOTAL # OF SEQS:31
            Bankit Comment: FeatPropSourceSeq:FH69
            
            ##Assembly-Data-START##
            Sequencing Technology :: Sanger dideoxy sequencing
            ##Assembly-Data-END##
FEATURES             Location/Qualifiers
     source          1..205
                     /organism="Coregonus oxyrinchus"
                     /organelle="mitochondrion"
                     /mol_type="other DNA"
                     /isolation_source="wild"
                     /specimen_voucher="NA"
                     /db_xref="taxon:348708"
                     /sex="NA"
                     /tissue_type="Pectoral fin"
                     /dev_stage="Adult"
                     /country="Netherlands: Westeinderplassen"
                     /lat_lon="'52,393376720433 N 4,77263342063253 E'"
                     /collection_date="Mar-2017"
                     /type="NA"
     gene            <1..>205
                     /gene="mt-cytB"
     CDS             <1..>205
                     /gene="mt-cytB"
                     /EC_number="1.10.2.2"
                     /note="mitochondrially encoded cytochrome B; [intronless
                     gene]; [intronless gene]"
                     /codon_start=3
                     /transl_table=2
                     /product="cytochrome B"
                     /translation="LHTSKQRGLTFRPLTQFLFWTLVADMLILTWIGGMPVEHPFIII
                     GQVASVIYFTIFLVLAPLAGWAE"
BASE COUNT       48 a     66 c     35 g     56 t
ORIGIN      
        1 ttctacatac ctctaagcag cgaggactaa ccttccggcc ccttacgcaa ttcttattct
       61 gaaccctagt agcagacatg ctcatcctca cctgaattgg cggtatacct gtagaacacc
      121 ccttcattat catcggccaa gtcgcctcag ttatctactt caccatcttc ctagtcttgg
      181 cccccttagc cggatgagct gagaa
//
LOCUS       FH57                     205 bp    DNA     linear   VRT 26-OCT-2022
DEFINITION  Coregonus oxyrinchus mitochondrion.
ACCESSION   FH57
VERSION
KEYWORDS    .
SOURCE      mitochondrion Coregonus oxyrinchus (houting)
  ORGANISM  Coregonus oxyrinchus
            Eukaryota; Metazoa; Chordata; Craniata; Vertebrata; Euteleostomi;
            Actinopterygii; Neopterygii; Teleostei; Protacanthopterygii;
            Salmoniformes; Salmonidae; Coregoninae; Coregonus.
REFERENCE   1  (bases 1 to 205)
  AUTHORS   Kroes,R., Winkel,Y., Breeuwer,J.A.J., van Loon,E., Loader,S.P.,
            MacLaine,J.S., Verdonschot,P.F.M. and van der Geest,H.G.
  TITLE     Phylogenetic analysis of museum specimens of houting Coregonus
            oxyrynchus shows the need for a revision of its extinct status
  JOURNAL   unpublished
REFERENCE   2  (bases 1 to 205)
  AUTHORS   Kroes,R., Winkel,Y. and Breeuwer,J.A.J.
  TITLE     Direct Submission
  JOURNAL   Submitted (26-OCT-2022) Department of Biodiversity and Ecosystem
            Dynamics, University of Amsterdam, Science Park 904, Amsterdam,
            1098 XH, The Netherlands
COMMENT     Bankit Comment: ALT EMAIL:j.a.j.breeuwer@gmail.com
            Bankit Comment: TOTAL # OF SEQS:31
            Bankit Comment: FeatPropSourceSeq:FH69
            
            ##Assembly-Data-START##
            Sequencing Technology :: Sanger dideoxy sequencing
            ##Assembly-Data-END##
FEATURES             Location/Qualifiers
     source          1..205
                     /organism="Coregonus oxyrinchus"
                     /organelle="mitochondrion"
                     /mol_type="other DNA"
                     /isolation_source="wild"
                     /specimen_voucher="NA"
                     /db_xref="taxon:348708"
                     /sex="NA"
                     /tissue_type="Pectoral fin"
                     /dev_stage="Adult"
                     /country="Netherlands: Westeinderplassen"
                     /lat_lon="'52,393376720433 N 4,77263342063253 E'"
                     /collection_date="Mar-2017"
                     /type="NA"
     gene            <1..>205
                     /gene="mt-cytB"
     CDS             <1..>205
                     /gene="mt-cytB"
                     /EC_number="1.10.2.2"
                     /note="mitochondrially encoded cytochrome B; [intronless
                     gene]; [intronless gene]"
                     /codon_start=3
                     /transl_table=2
                     /product="cytochrome B"
                     /translation="LHTSKQRGLTFRPLTQFLFWTLVADMLILTWIGGMPVEHPFIII
                     GQVASVIYFTIFLVLAPLAGWAE"
BASE COUNT       48 a     66 c     35 g     56 t
ORIGIN      
        1 ttctacatac ctctaagcag cgaggactaa ccttccggcc ccttacgcaa ttcttattct
       61 gaaccctagt agcagacatg ctcatcctca cctgaattgg cggtatacct gtagaacacc
      121 ccttcattat catcggccaa gtcgcctcag ttatctactt caccatcttc ctagtcttgg
      181 cccccttagc cggatgagct gagaa
//
LOCUS       MH1                      205 bp    DNA     linear   VRT 26-OCT-2022
DEFINITION  Coregonus oxyrinchus mitochondrion.
ACCESSION   MH1
VERSION
KEYWORDS    .
SOURCE      mitochondrion Coregonus oxyrinchus (houting)
  ORGANISM  Coregonus oxyrinchus
            Eukaryota; Metazoa; Chordata; Craniata; Vertebrata; Euteleostomi;
            Actinopterygii; Neopterygii; Teleostei; Protacanthopterygii;
            Salmoniformes; Salmonidae; Coregoninae; Coregonus.
REFERENCE   1  (bases 1 to 205)
  AUTHORS   Kroes,R., Winkel,Y., Breeuwer,J.A.J., van Loon,E., Loader,S.P.,
            MacLaine,J.S., Verdonschot,P.F.M. and van der Geest,H.G.
  TITLE     Phylogenetic analysis of museum specimens of houting Coregonus
            oxyrynchus shows the need for a revision of its extinct status
  JOURNAL   unpublished
REFERENCE   2  (bases 1 to 205)
  AUTHORS   Kroes,R., Winkel,Y. and Breeuwer,J.A.J.
  TITLE     Direct Submission
  JOURNAL   Submitted (26-OCT-2022) Department of Biodiversity and Ecosystem
            Dynamics, University of Amsterdam, Science Park 904, Amsterdam,
            1098 XH, The Netherlands
COMMENT     Bankit Comment: ALT EMAIL:j.a.j.breeuwer@gmail.com
            Bankit Comment: TOTAL # OF SEQS:31
            Bankit Comment: FeatPropSourceSeq:FH69
            
            ##Assembly-Data-START##
            Sequencing Technology :: Sanger dideoxy sequencing
            ##Assembly-Data-END##
FEATURES             Location/Qualifiers
     source          1..205
                     /organism="Coregonus oxyrinchus"
                     /organelle="mitochondrion"
                     /mol_type="other DNA"
                     /isolation_source="Museum"
                     /specimen_voucher="NHMUK:ecatalogue:3130110"
                     /db_xref="taxon:348708"
                     /sex="NA"
                     /tissue_type="Pectoral fin"
                     /dev_stage="Adult"
                     /country="Ireland: Lough Derg"
                     /lat_lon="'52,926623896848 N 8,30659774831073 W'"
                     /collection_date="1908"
                     /type="NA"
     gene            <1..>205
                     /gene="mt-cytB"
     CDS             <1..>205
                     /gene="mt-cytB"
                     /EC_number="1.10.2.2"
                     /note="mitochondrially encoded cytochrome B; [intronless
                     gene]; [intronless gene]"
                     /codon_start=3
                     /transl_table=2
                     /product="cytochrome B"
                     /translation="LHTSKQRGLTFRPLTQFLFWTLVADMLILTWIGGMPVEHPFIII
                     GQVASVIYFTIFLVLAPLAGWAE"
BASE COUNT       48 a     66 c     35 g     56 t
ORIGIN      
        1 ttctacatac ctctaagcag cgaggactaa ccttccggcc ccttacgcaa ttcttattct
       61 gaaccctagt agcagacatg ctcatcctca cctgaattgg cggtatacct gtagaacacc
      121 ccttcattat catcggccaa gtcgcctcag ttatctactt caccatcttc ctagtcttgg
      181 cccccttagc cggatgagct gagaa
//
LOCUS       MH16                     205 bp    DNA     linear   VRT 26-OCT-2022
DEFINITION  Coregonus oxyrinchus mitochondrion.
ACCESSION   MH16
VERSION
KEYWORDS    .
SOURCE      mitochondrion Coregonus oxyrinchus (houting)
  ORGANISM  Coregonus oxyrinchus
            Eukaryota; Metazoa; Chordata; Craniata; Vertebrata; Euteleostomi;
            Actinopterygii; Neopterygii; Teleostei; Protacanthopterygii;
            Salmoniformes; Salmonidae; Coregoninae; Coregonus.
REFERENCE   1  (bases 1 to 205)
  AUTHORS   Kroes,R., Winkel,Y., Breeuwer,J.A.J., van Loon,E., Loader,S.P.,
            MacLaine,J.S., Verdonschot,P.F.M. and van der Geest,H.G.
  TITLE     Phylogenetic analysis of museum specimens of houting Coregonus
            oxyrynchus shows the need for a revision of its extinct status
  JOURNAL   unpublished
REFERENCE   2  (bases 1 to 205)
  AUTHORS   Kroes,R., Winkel,Y. and Breeuwer,J.A.J.
  TITLE     Direct Submission
  JOURNAL   Submitted (26-OCT-2022) Department of Biodiversity and Ecosystem
            Dynamics, University of Amsterdam, Science Park 904, Amsterdam,
            1098 XH, The Netherlands
COMMENT     Bankit Comment: ALT EMAIL:j.a.j.breeuwer@gmail.com
            Bankit Comment: TOTAL # OF SEQS:31
            Bankit Comment: FeatPropSourceSeq:FH69
            
            ##Assembly-Data-START##
            Sequencing Technology :: Sanger dideoxy sequencing
            ##Assembly-Data-END##
FEATURES             Location/Qualifiers
     source          1..205
                     /organism="Coregonus oxyrinchus"
                     /organelle="mitochondrion"
                     /mol_type="other DNA"
                     /isolation_source="Museum"
                     /specimen_voucher="NHMUK:ecatalogue:3124758"
                     /db_xref="taxon:348708"
                     /sex="NA"
                     /tissue_type="Pectoral fin"
                     /dev_stage="Adult"
                     /country="'United Kingdom: Grimsby Market, from off coast
                     of Holland'"
                     /lat_lon="'51,8767792673815 N 4,51703031211697 E'"
                     /collection_date="1903"
                     /type="NA"
     gene            <1..>205
                     /gene="mt-cytB"
     CDS             <1..>205
                     /gene="mt-cytB"
                     /EC_number="1.10.2.2"
                     /note="mitochondrially encoded cytochrome B; [intronless
                     gene]; [intronless gene]"
                     /codon_start=3
                     /transl_table=2
                     /product="cytochrome B"
                     /translation="LHTSKQRGLTFRPLTQFLFWTLVADMLILTWIGGMPVEHPFIII
                     GQVASVIYFTIFLVLAPLAGWAE"
BASE COUNT       48 a     66 c     35 g     56 t
ORIGIN      
        1 ttctacatac ctctaagcag cgaggactaa ccttccggcc ccttacgcaa ttcttattct
       61 gaaccctagt agcagacatg ctcatcctca cctgaattgg cggtatacct gtagaacacc
      121 ccttcattat catcggccaa gtcgcctcag ttatctactt caccatcttc ctagtcttgg
      181 cccccttagc cggatgagct gagaa
//
LOCUS       MH17                     205 bp    DNA     linear   VRT 26-OCT-2022
DEFINITION  Coregonus oxyrinchus mitochondrion.
ACCESSION   MH17
VERSION
KEYWORDS    .
SOURCE      mitochondrion Coregonus oxyrinchus (houting)
  ORGANISM  Coregonus oxyrinchus
            Eukaryota; Metazoa; Chordata; Craniata; Vertebrata; Euteleostomi;
            Actinopterygii; Neopterygii; Teleostei; Protacanthopterygii;
            Salmoniformes; Salmonidae; Coregoninae; Coregonus.
REFERENCE   1  (bases 1 to 205)
  AUTHORS   Kroes,R., Winkel,Y., Breeuwer,J.A.J., van Loon,E., Loader,S.P.,
            MacLaine,J.S., Verdonschot,P.F.M. and van der Geest,H.G.
  TITLE     Phylogenetic analysis of museum specimens of houting Coregonus
            oxyrynchus shows the need for a revision of its extinct status
  JOURNAL   unpublished
REFERENCE   2  (bases 1 to 205)
  AUTHORS   Kroes,R., Winkel,Y. and Breeuwer,J.A.J.
  TITLE     Direct Submission
  JOURNAL   Submitted (26-OCT-2022) Department of Biodiversity and Ecosystem
            Dynamics, University of Amsterdam, Science Park 904, Amsterdam,
            1098 XH, The Netherlands
COMMENT     Bankit Comment: ALT EMAIL:j.a.j.breeuwer@gmail.com
            Bankit Comment: TOTAL # OF SEQS:31
            Bankit Comment: FeatPropSourceSeq:FH69
            
            ##Assembly-Data-START##
            Sequencing Technology :: Sanger dideoxy sequencing
            ##Assembly-Data-END##
FEATURES             Location/Qualifiers
     source          1..205
                     /organism="Coregonus oxyrinchus"
                     /organelle="mitochondrion"
                     /mol_type="other DNA"
                     /isolation_source="Museum"
                     /specimen_voucher="NHMUK:ecatalogue:2577298"
                     /db_xref="taxon:348708"
                     /sex="NA"
                     /tissue_type="Pectoral fin"
                     /dev_stage="Adult"
                     /country="Netherlands: Holland Coast"
                     /lat_lon="'51,8767792673815 N 4,51703031211697 E'"
                     /collection_date="1844"
                     /type="NA"
     gene            <1..>205
                     /gene="mt-cytB"
     CDS             <1..>205
                     /gene="mt-cytB"
                     /EC_number="1.10.2.2"
                     /note="mitochondrially encoded cytochrome B; [intronless
                     gene]; [intronless gene]"
                     /codon_start=3
                     /transl_table=2
                     /product="cytochrome B"
                     /translation="LHTSKQRGLTFRPLTQFLFWTLVADMLILTWIGGMPVEHPFIII
                     GQVASVIYFTIFLVLAPLAGWAE"
BASE COUNT       48 a     65 c     35 g     56 t      1 others
ORIGIN      
        1 ttctacatac ctctaagcag cgaggactaa ccttccggcc ccttacgcaa ttcttattct
       61 gaaccctagt agcagacatg ctcatcctca cctgaattgg cggtatacct gtagaacacc
      121 ccttcattat catcggccaa gtcgcctcag ttatctactt caccatcttc ctagtcttgg
      181 cycccttagc cggatgagct gagaa
//
LOCUS       MH18                     205 bp    DNA     linear   VRT 26-OCT-2022
DEFINITION  Coregonus oxyrinchus mitochondrion.
ACCESSION   MH18
VERSION
KEYWORDS    .
SOURCE      mitochondrion Coregonus oxyrinchus (houting)
  ORGANISM  Coregonus oxyrinchus
            Eukaryota; Metazoa; Chordata; Craniata; Vertebrata; Euteleostomi;
            Actinopterygii; Neopterygii; Teleostei; Protacanthopterygii;
            Salmoniformes; Salmonidae; Coregoninae; Coregonus.
REFERENCE   1  (bases 1 to 205)
  AUTHORS   Kroes,R., Winkel,Y., Breeuwer,J.A.J., van Loon,E., Loader,S.P.,
            MacLaine,J.S., Verdonschot,P.F.M. and van der Geest,H.G.
  TITLE     Phylogenetic analysis of museum specimens of houting Coregonus
            oxyrynchus shows the need for a revision of its extinct status
  JOURNAL   unpublished
REFERENCE   2  (bases 1 to 205)
  AUTHORS   Kroes,R., Winkel,Y. and Breeuwer,J.A.J.
  TITLE     Direct Submission
  JOURNAL   Submitted (26-OCT-2022) Department of Biodiversity and Ecosystem
            Dynamics, University of Amsterdam, Science Park 904, Amsterdam,
            1098 XH, The Netherlands
COMMENT     Bankit Comment: ALT EMAIL:j.a.j.breeuwer@gmail.com
            Bankit Comment: TOTAL # OF SEQS:31
            Bankit Comment: FeatPropSourceSeq:FH69
            
            ##Assembly-Data-START##
            Sequencing Technology :: Sanger dideoxy sequencing
            ##Assembly-Data-END##
FEATURES             Location/Qualifiers
     source          1..205
                     /organism="Coregonus oxyrinchus"
                     /organelle="mitochondrion"
                     /mol_type="other DNA"
                     /isolation_source="Museum"
                     /specimen_voucher="NHMUK:ecatalogue:3127437"
                     /db_xref="taxon:348708"
                     /sex="NA"
                     /tissue_type="Pectoral fin"
                     /dev_stage="Adult"
                     /country="Ireland: Lough Ree"
                     /lat_lon="'53,5600599060416 N 7,95504427506408W'"
                     /collection_date="1906"
                     /type="NA"
     gene            <1..>205
                     /gene="mt-cytB"
     CDS             <1..>205
                     /gene="mt-cytB"
                     /EC_number="1.10.2.2"
                     /note="mitochondrially encoded cytochrome B; [intronless
                     gene]; [intronless gene]"
                     /codon_start=3
                     /transl_table=2
                     /product="cytochrome B"
                     /translation="LHTSKQRGLTFRPLTQFLFWTLVADMLILTWIGGMPVEHPFIII
                     GQVASVIYFTIFLVLAPLAGWAE"
BASE COUNT       48 a     66 c     35 g     56 t
ORIGIN      
        1 ttctacatac ctctaagcag cgaggactaa ccttccggcc ccttacgcaa ttcttattct
       61 gaaccctagt agcagacatg ctcatcctca cctgaattgg cggtatacct gtagaacacc
      121 ccttcattat catcggccaa gtcgcctcag ttatctactt caccatcttc ctagtcttgg
      181 cccccttagc cggatgagct gagaa
//
LOCUS       MH6                      205 bp    DNA     linear   VRT 26-OCT-2022
DEFINITION  Coregonus oxyrinchus mitochondrion.
ACCESSION   MH6
VERSION
KEYWORDS    .
SOURCE      mitochondrion Coregonus oxyrinchus (houting)
  ORGANISM  Coregonus oxyrinchus
            Eukaryota; Metazoa; Chordata; Craniata; Vertebrata; Euteleostomi;
            Actinopterygii; Neopterygii; Teleostei; Protacanthopterygii;
            Salmoniformes; Salmonidae; Coregoninae; Coregonus.
REFERENCE   1  (bases 1 to 205)
  AUTHORS   Kroes,R., Winkel,Y., Breeuwer,J.A.J., van Loon,E., Loader,S.P.,
            MacLaine,J.S., Verdonschot,P.F.M. and van der Geest,H.G.
  TITLE     Phylogenetic analysis of museum specimens of houting Coregonus
            oxyrynchus shows the need for a revision of its extinct status
  JOURNAL   unpublished
REFERENCE   2  (bases 1 to 205)
  AUTHORS   Kroes,R., Winkel,Y. and Breeuwer,J.A.J.
  TITLE     Direct Submission
  JOURNAL   Submitted (26-OCT-2022) Department of Biodiversity and Ecosystem
            Dynamics, University of Amsterdam, Science Park 904, Amsterdam,
            1098 XH, The Netherlands
COMMENT     Bankit Comment: ALT EMAIL:j.a.j.breeuwer@gmail.com
            Bankit Comment: TOTAL # OF SEQS:31
            Bankit Comment: FeatPropSourceSeq:FH69
            
            ##Assembly-Data-START##
            Sequencing Technology :: Sanger dideoxy sequencing
            ##Assembly-Data-END##
FEATURES             Location/Qualifiers
     source          1..205
                     /organism="Coregonus oxyrinchus"
                     /organelle="mitochondrion"
                     /mol_type="other DNA"
                     /isolation_source="Museum"
                     /specimen_voucher="NHMUK:ecatalogue:2597942"
                     /db_xref="taxon:348708"
                     /sex="NA"
                     /tissue_type="Pectoral fin"
                     /dev_stage="Adult"
                     /country="Ireland"
                     /lat_lon="'53,7548538702266 N 7,30907170960258 W'"
                     /collection_date="1865"
                     /type="NA"
     gene            <1..>205
                     /gene="mt-cytB"
     CDS             <1..>205
                     /gene="mt-cytB"
                     /EC_number="1.10.2.2"
                     /note="mitochondrially encoded cytochrome B; [intronless
                     gene]; [intronless gene]"
                     /codon_start=3
                     /transl_table=2
                     /product="cytochrome B"
                     /translation="LHTSKQRGLTFRPLTQFLFWTLVADMLILTWIGGMPVEHHFIII
                     GQVASVIYFTIFLVLAPLAGXAE"
BASE COUNT       49 a     64 c     34 g     56 t      2 others
ORIGIN      
        1 ttctacatac ctctaagcag cgaggactaa ccttccggcc ccttacgcaa ttcttattct
       61 gaaccctagt agcagacatg ctcatcctca cctgaattgg cggtatacct gtagaacacc
      121 acttcattat catcggccaa gtcgcctcag ttatctactt caccatcttc ctagtcttgg
      181 cycccttagc cggatragct gagaa
//
LOCUS       FH59                     205 bp    DNA     linear   VRT 26-OCT-2022
DEFINITION  Coregonus oxyrinchus mitochondrion.
ACCESSION   FH59
VERSION
KEYWORDS    .
SOURCE      mitochondrion Coregonus oxyrinchus (houting)
  ORGANISM  Coregonus oxyrinchus
            Eukaryota; Metazoa; Chordata; Craniata; Vertebrata; Euteleostomi;
            Actinopterygii; Neopterygii; Teleostei; Protacanthopterygii;
            Salmoniformes; Salmonidae; Coregoninae; Coregonus.
REFERENCE   1  (bases 1 to 205)
  AUTHORS   Kroes,R., Winkel,Y., Breeuwer,J.A.J., van Loon,E., Loader,S.P.,
            MacLaine,J.S., Verdonschot,P.F.M. and van der Geest,H.G.
  TITLE     Phylogenetic analysis of museum specimens of houting Coregonus
            oxyrynchus shows the need for a revision of its extinct status
  JOURNAL   unpublished
REFERENCE   2  (bases 1 to 205)
  AUTHORS   Kroes,R., Winkel,Y. and Breeuwer,J.A.J.
  TITLE     Direct Submission
  JOURNAL   Submitted (26-OCT-2022) Department of Biodiversity and Ecosystem
            Dynamics, University of Amsterdam, Science Park 904, Amsterdam,
            1098 XH, The Netherlands
COMMENT     Bankit Comment: ALT EMAIL:j.a.j.breeuwer@gmail.com
            Bankit Comment: TOTAL # OF SEQS:31
            Bankit Comment: FeatPropSourceSeq:FH69
            
            ##Assembly-Data-START##
            Sequencing Technology :: Sanger dideoxy sequencing
            ##Assembly-Data-END##
FEATURES             Location/Qualifiers
     source          1..205
                     /organism="Coregonus oxyrinchus"
                     /organelle="mitochondrion"
                     /mol_type="other DNA"
                     /isolation_source="wild"
                     /specimen_voucher="NA"
                     /db_xref="taxon:348708"
                     /sex="NA"
                     /tissue_type="Pectoral fin"
                     /dev_stage="Adult"
                     /country="Netherlands: Westeinderplassen"
                     /lat_lon="'52,393376720433 N 4,77263342063253 E'"
                     /collection_date="Mar-2017"
                     /type="NA"
     gene            <1..>205
                     /gene="mt-cytB"
     CDS             <1..>205
                     /gene="mt-cytB"
                     /EC_number="1.10.2.2"
                     /note="mitochondrially encoded cytochrome B; [intronless
                     gene]; [intronless gene]"
                     /codon_start=3
                     /transl_table=2
                     /product="cytochrome B"
                     /translation="LHTSKQRGLTFRPLTQFLFWTLVADTLILTWIGGMPVEHPFIII
                     GQVASVIYFTIFLVLAPLAGWAE"
BASE COUNT       48 a     67 c     35 g     55 t
ORIGIN      
        1 ttctacatac ctctaagcag cgaggactaa ccttccggcc ccttacgcaa ttcttattct
       61 gaaccctagt agcagacacg ctcatcctca cctgaattgg cggtatacct gtagaacacc
      121 ccttcattat catcggccaa gtcgcctcag ttatctactt caccatcttc ctagtcttgg
      181 cccccttagc cggatgagct gagaa
//
LOCUS       FH46                     205 bp    DNA     linear   VRT 26-OCT-2022
DEFINITION  Coregonus oxyrinchus mitochondrion.
ACCESSION   FH46
VERSION
KEYWORDS    .
SOURCE      mitochondrion Coregonus oxyrinchus (houting)
  ORGANISM  Coregonus oxyrinchus
            Eukaryota; Metazoa; Chordata; Craniata; Vertebrata; Euteleostomi;
            Actinopterygii; Neopterygii; Teleostei; Protacanthopterygii;
            Salmoniformes; Salmonidae; Coregoninae; Coregonus.
REFERENCE   1  (bases 1 to 205)
  AUTHORS   Kroes,R., Winkel,Y., Breeuwer,J.A.J., van Loon,E., Loader,S.P.,
            MacLaine,J.S., Verdonschot,P.F.M. and van der Geest,H.G.
  TITLE     Phylogenetic analysis of museum specimens of houting Coregonus
            oxyrynchus shows the need for a revision of its extinct status
  JOURNAL   unpublished
REFERENCE   2  (bases 1 to 205)
  AUTHORS   Kroes,R., Winkel,Y. and Breeuwer,J.A.J.
  TITLE     Direct Submission
  JOURNAL   Submitted (26-OCT-2022) Department of Biodiversity and Ecosystem
            Dynamics, University of Amsterdam, Science Park 904, Amsterdam,
            1098 XH, The Netherlands
COMMENT     Bankit Comment: ALT EMAIL:j.a.j.breeuwer@gmail.com
            Bankit Comment: TOTAL # OF SEQS:31
            Bankit Comment: FeatPropSourceSeq:FH69
            
            ##Assembly-Data-START##
            Sequencing Technology :: Sanger dideoxy sequencing
            ##Assembly-Data-END##
FEATURES             Location/Qualifiers
     source          1..205
                     /organism="Coregonus oxyrinchus"
                     /organelle="mitochondrion"
                     /mol_type="other DNA"
                     /isolation_source="wild"
                     /specimen_voucher="NA"
                     /db_xref="taxon:348708"
                     /sex="NA"
                     /tissue_type="Pectoral fin"
                     /dev_stage="Adult"
                     /country="Netherlands: Westeinderplassen"
                     /lat_lon="'52,393376720433 N 4,77263342063253 E'"
                     /collection_date="Mar-2017"
                     /type="NA"
     gene            <1..>205
                     /gene="mt-cytB"
     CDS             <1..>205
                     /gene="mt-cytB"
                     /EC_number="1.10.2.2"
                     /note="mitochondrially encoded cytochrome B; [intronless
                     gene]; [intronless gene]"
                     /codon_start=3
                     /transl_table=2
                     /product="cytochrome B"
                     /translation="LHTSKQRGLTFRPLTQFLFWTLVADMLILTWIGGMPVEHPFIII
                     GQVASVIYFTIFLVLAPLAGWAE"
BASE COUNT       49 a     67 c     34 g     55 t
ORIGIN      
        1 ttctacatac ctctaagcag cgaggactaa ccttccggcc ccttacacaa ttcttattct
       61 gaaccctagt agcagacatg ctcatcctca cctgaattgg cggtatacct gtagaacacc
      121 ccttcatcat catcggccaa gtcgcctcag ttatctactt caccatcttc ctagtcttgg
      181 cccccttagc cggatgagct gagaa
//
